# Supplementary material for: Genome-wide analysis of SARS-CoV-2 virus strains circulating worldwide implicates heterogeneity
Source: Sci Rep. 2020 Aug 19;10:14004. doi: 10.1038/s41598-020-70812-6 (PMC7438523; doi:10.1038/s41598-020-70812-6)
Supplement: Supplementary file 1 — Supplementary Data 1. [file 41598_2020_70812_MOESM1_ESM.xlsx]

## Sheet: Supplementary Data 1
Genome wide analysis of Severe Acute Respiratory Syndrome Coronavirus-2 implicates world-wide circulatory virus strains heterogeneity
M. Rafiul Islam, M. Nazmul Hoque, M. Shaminur Rahman, A. S. M. Rubayet Ul Alam, Masuda Akther, J. Akter Puspo, Salma Akter, Munawar Sultana, Keith A. Crandall, M. Anwar Hossain
			Asia		Africa		Australia		Europe		North America		South America			Asia		Africa		Australia		Europe		North America		South America		Asia	Africa	Australia	Europe	North America	South America		Asia	Africa	Australia	Europe	North America	South America		Asia	Africa	Australia	Europe	North America	South America		Asia
Annotated Genomes Accession Number		Polyprotein													S Glycoprotein													ORF3a							E							M							ORF6
>NC_045512.2_Severe_acute_respiratory_syndrome_coronavirus_2_isolate_Wuhan-Hu-1_complete_genome		nsp1	G7V	nsp2	I739V	nsp1	D75E	nsp1	R24C	nsp1	V23F	nsp2	G392D			L5F		D614G		S247R		L5F		L5F		E1207V		Q57H	Q57H	A31T	F8L	V13L	G251V		T30I	0	S68F	S6L	0	0		S4F	D3G	0	D3G	D3G	T175M		V5F
			R24C		P765S	nsp2	R207C		V56I		G30D		T708I			L8V		L821I		D614G		L18F		L8V		D614G		A59D	G251V	Q57H	G11V	Q57H	G196V		L37H			V58L				V10A			L16F	G25V
>hCoV-19/Iceland/263/2020|EPI_ISL_417591|2020-03-17			H45Y	nsp4	M2796L		N272H		E87D		D75E	nsp3	A876T			Y28D		V1122L		P809S		L54F		H49Y				K75E		K75E	V13L	V88A			I46F			P71L				A40S			C33F	V70I
		nsp2	R207C	nsp6	L3606F		V378I		L104F		A117T		A1043V			F32I				G889S		T76I		L54F				G76S		G251V	T14I	Y184H			S68C			D72G				I52T			R158C	T175M
>hCoV-19/Iceland/274/2020|EPI_ISL_417602|2020-03-17			E217G	nsp12	P4714L		G392D		Y118C	nsp2	F190L	nsp4	N2894D			F32V				S940F		V120I		S71F				V88L			A31T	G196V			D72Y			L73F				G78A			T175M
			T265I		M5059I		H417R	nsp2	P193S		R207C		F3071Y			H49Y				P1143L		Y145H		H146Y				T89I			T34M	G224V										T130P
>hCoV-19/Iceland/288/2020|EPI_ISL_417616|2020-03-18			H374Y	nsp14	I6074T		G519S		R207C		T224I	nsp5	G3334S			H69D				C1254F		N148K		F157L				H93Q			G49C	G251V										A194V
			V378I	nsp15	S6452C		T727I		T265I		T265I	nsp6	L3606F			S71T						N149H		G181V				M125I			A54V	G251C										D209H
>hCoV-19/Wuhan-Hu-1/2019|EPI_ISL_402125|2019-12-31			N389D		S6712L		I739V		P309S		P309L	nsp12	P4714L			G72W						M177I		W258L				W128L			Q57H	G254R
			E444K				P765S		S318L		H325Y	nsp14	V6214F			T73F						K202N		Q321L				L140V			K61N
>hCoV-19/Canada/BC_40860/2020|EPI_ISL_415583|2020-03-03			I476V			nsp3	A876T		T346I		A354V					N74H						V213L		A348T				S166L			I62V
			K492T				P971L		E352D		H374Y					S98F						Q239K		G476S				S171L			K67N
>hCoV-19/Scotland/CVR02/2020|EPI_ISL_414024|2020-03-02			S505F				A1156V		T356A		V378I					I119V						S254F		V483A				T175K			S74A
			G514R				T1653I		V378I		A385V					D138Y					RBD	V341I		T547I				T176I			H93Y
>hCoV-19/Scotland/CVR04/2020|EPI_ISL_414026|2020-03-04			E658D				T2016K		G392D		G392D					M153T						V367F		D614G				E191G			A99V
			I671T				A2249V		R398C		R402C					G181V						A435S		H655Y				G196V			D155Y
>hCoV-19/England/SHEF-BFD54/2020|EPI_ISL_416740|2020-03-03			Q676H				L2688F		G408S		H417R					S221W						K458R		P809S				G224C			G172C
			A690V			nsp4	M2796I		H417R		A427V					S247R						Y508H		S929I				E239V			T175I
>hCoV-19/Scotland/EDB012/2020|EPI_ISL_415638|2020-03-07			P769S				E3073G		H417Y		S428N				RBD	N354D						H519P		D936Y				D250V			Y189C
		nsp3	M902I				Y3160H		S428G		A555V					D364Y						L611F		S939F				G251V			G196V
>hCoV-19/Scotland/CVR06/2020|EPI_ISL_415628|2020-03-07			F941L				T3258I		G519S		R560H					V367F						D614G		M1237I				V259L			G251V
			Q956R			nsp6	L3602F		A537T		T609I					K378R						A653V		C1247F				T269M			S253F
>hCoV-19/Guangdong/GD2020080-P0010/2020|EPI_ISL_413861|2020-02-01			L969P				L3606F		L580F		W630R					Q409E						Q675H									V273L
			P971S				C3790F		M585V		A735V					K558N						A706V									L275F
>hCoV-19/Guangdong/GD2020134-P0031/2020|EPI_ISL_413883|2020-02-02			E972K			nsp8	T4031I		T609I		M789I					D614G						I720V
			T1168I			nsp12	A4488V		L681F		P804L					V615L						V772L
>hCoV-19/Guangdong/GD2020258-P0018/2020|EPI_ISL_413878|2020-02-09			A1176V				G4619C		G728S	nsp3	A876T					E654Q						E780Q
			K1197E				P4714L		I739V		T945I					R682Q						F797C
>hCoV-19/Beijing/233/2020|EPI_ISL_413520|2020-01-28			V1199I			nsp13	P5827L		P748S		P971L					N703S						P812S
			P1207H				Y5864C		E754D		G993S					T719A						A831V
>hCoV-19/Beijing/235/2020|EPI_ISL_413521|2020-01-28			G1288S			nsp14	F6157L		P765S		Q998H					L752F						I834T
			A1298V				P6221S		G818S		E1047D					R765L						D839Y
>hCoV-19/Beijing/105/2020|EPI_ISL_413518|2020-01-26			M1312I			nsp15	V6473L	nsp3	V839L		A1049V					T791I						D839E
			S1400P				A6532V		I841V		L1110F					F817L						A845S
>hCoV-19/Beijing/231/2020|EPI_ISL_413519|2020-01-28			T1429A				I6594V		A876T		K1124E					D839Y						A852V
			T1444I			nsp16	L6923F		P885S		P1158L					V860Q						S939F
>hCoV-19/Guangdong/GDFS2020056-P0044/2020|EPI_ISL_413876|2020-02-10			R1464W						P892S		K1202N					L861K						S940T
			N1576T						A903V		K1230N					E868K						T941A
>hCoV-19/Guangdong/2020XN4459-P0041/2020|EPI_ISL_413858|2020-01-30			L1599F						L960F		V1295F					A930V						S943P
			I1607V						P971S		N1324S					L948R						S943T
>hCoV-19/Guangdong/GDSZ202009-P0032/2020|EPI_ISL_413881|2020-02-05			V1798I						D1036E		K1410R					V952F						Q954K
			K1860N						G1155C		A1420T					F970S						I1132V
>hCoV-19/Guangdong/2020XN4475-P0042/2020|EPI_ISL_413854|2020-01-30			P1921S						S1189G		A1473V					V1040F						P1143L
			A1997V						T1241I		P1497S					P1079T						P1162A
>hCoV-19/Guangdong/2020XN4243-P0035/2020|EPI_ISL_413853|2020-01-30			S2015R						T1246I		P1497L					K1086R						D1165G
			T2016K						G1261D		I1505T					V1129L						S1170P
>hCoV-19/Hong_Kong/Case28_30012020/2020|EPI_ISL_417185|2020-02-09			A2033V						I1286M		P1596L					D1146E						Y1209H
			P2079L						A1352V		I1607V					P1162L						M1229I
>hCoV-19/Guangdong/GD2020016-P0011/2020|EPI_ISL_413885|2020-02-01			S2083I						R1464W		P1640L					S1170Y						M1237I
			P2144S						T1626I		M1769I					I1216T						C1247F
>hCoV-19/Iceland/220/2020|EPI_ISL_417553|2020-03-16			S2185I						P1692L		P1786L					V1228L						P1263L
			M2194T						A1698S		K1817N					E1262G						L1265P
>hCoV-19/Iceland/248/2020|EPI_ISL_417576|2020-03-17			L2235I						P1811S		T1840I					P1263L						T1273I
			I2244T						T1822I		K1860N
>hCoV-19/Guangdong/GD2020087-P0008/2020|EPI_ISL_413863|2020-02-01			G2251S						S1872N		S1924G
			S2293R						A1997V		T2007I
>hCoV-19/Japan/TKYE6182/2020|EPI_ISL_414511|2020-01			T2300I						A2001T		T2016K
			A2325V						P2018S		P2018S
>hCoV-19/Guangdong/GD2020012-P0022/2020|EPI_ISL_413886|2020-02-01			A2345V						P2055S		E2053D
			G2534V						E2070G		T2124I
>hCoV-19/Guangdong/GD2020246-P0028/2020|EPI_ISL_413864|2020-02-09			D2579A						N2187T		K2143R
			V2580A						A2199V		P2144L
>hCoV-19/USA/CA-CDPH-UC3/2020|EPI_ISL_413559|2020-02-27			S2625F						I2231L		T2183I
			C2670Y						S2237I		A2249V
>hCoV-19/France/IDF0515-isl/2020|EPI_ISL_410984|2020-01-29			N2708S						V2238I		N2272D
		nsp4	M2796I						S2242F		S2517F
>hCoV-19/USA/UPHL-01/2020|EPI_ISL_415539|2020-03-13			F2884C						A2249V		M2606I
			F2908I						P2376L	nsp4	M2796I
>hCoV-19/USA/CA-CDPH-UC2/2020|EPI_ISL_413558|2020-02-27			G2959D						N2603D		I2806V
			P2965L						Q2702H		D2835N
>hCoV-19/England/20108125106/2020|EPI_ISL_417259|2020-03-04			A3023V					nsp4	M2796V		S2972F
			I3035M						T2872M		A3070V
>hCoV-19/France/IDF0571/2020|EPI_ISL_411218|2020-02-02			T3058S						L2882F		F3071Y
			A3070V						D2980G		C3147L
>hCoV-19/USA/WA-S88/2020|EPI_ISL_417141|2020-03-01			F3071Y						T3058I		A3220V
			G3072C						F3071Y		A3229V
>hCoV-19/USA/WA-S92/2020|EPI_ISL_417145|2020-02-29			H3076Y						G3072C	nsp5	L3352F
			T3090I						L3123F		A3436V
>hCoV-19/USA/WA-S93/2020|EPI_ISL_417146|2020-02-29			S3099L					nsp5	G3278S		L3483F
			A3209S						G3334S		Y3500H
>hCoV-19/USA/WA-S91/2020|EPI_ISL_417144|2020-03-02			H3233Y						K3353R		A3518V
		nsp5	L3352F						V3420I	nsp6	V3593F
>hCoV-19/USA/WA-S82/2020|EPI_ISL_417135|2020-02-22			K3353R						T3459M		L3606F
		nsp6	L3606F						T3488I		I3758T
>hCoV-19/USA/WA-S79/2020|EPI_ISL_417132|2020-03-05			C3682F					nsp6	L3606F		L3829F
			Y3722C						A3615V	nsp8	S3949N
>hCoV-19/USA/WA-S84/2020|EPI_ISL_417137|2020-02-21			E3764D						A3686V	nsp9	L4182F
			N3833K						T3716I		T4217I
>hCoV-19/USA/WA-S111/2020|EPI_ISL_417164|2020-03-07		nsp7	S3884L						N3725D	nsp12	G4416Y
		nsp8	T3959N						L3754F		A4488V
>hCoV-19/USA/WA-S108/2020|EPI_ISL_417161|2020-02-29			M4029L						T3791S		K4494R
		nsp9	G4244R					nsp7	Q3890H		M4501V
>hCoV-19/USA/WA-S109/2020|EPI_ISL_417162|2020-03-01		nsp12	G4435V					nsp8	A3958V		D4545G
			Y4471C						A3995V		S4620N
>hCoV-19/USA/WA-S116/2020|EPI_ISL_417169|2020-03-02			T4476I						T4031I		K4654N
			A4488V					nsp9	S4153P		P4714L
>hCoV-19/USA/WA-S99/2020|EPI_ISL_417152|2020-02-28			G4570S						G4201R		A4791S
			P4714L					nsp10	A4285V		A4840V
>hCoV-19/USA/WA-S100/2020|EPI_ISL_417153|2020-02-29			P4719S						T4304I		I4857V
			A4773V						D4317E		N5125T
>hCoV-19/USA/WA-S98/2020|EPI_ISL_417151|2020-02-29			V4796I						F4321L		G5165S
			A4797V						L4365F		H5201L
>hCoV-19/USA/WA-S103/2020|EPI_ISL_417156|2020-02-28			A4834V						T4371N		D5270Y
			A4917V					nsp12	S4398L	nsp13	V5372I
>hCoV-19/USA/WA-S101/2020|EPI_ISL_417154|2020-02-28			R5031H						T4417I		P5400L
			G5214S						K4482R		V5492F
>hCoV-19/USA/WA-S102/2020|EPI_ISL_417155|2020-02-28			W5307C						T4532I		V5549L
		nsp13	S5403G						D4552V		V5570F
>hCoV-19/USA/WA-S105/2020|EPI_ISL_417158|2020-02-28			S5423I						T4667M		T5578I
			D5527Y						P4714L		Q5598K
>hCoV-19/USA/WA-S118/2020|EPI_ISL_417171|2020-03-01			T5537I						V4796F		P5687S
			P5561L						A4840V		R5715C
>hCoV-19/USA/WA-S52/2020|EPI_ISL_417105|2020-03-03			L5579F						N4880K		T5736I
			H5613Y						A5047V		S5791L
>hCoV-19/USA/WA-S53/2020|EPI_ISL_417106|2020-03-03			A5619T						A5090S		P5827L
			A5702V						D5195Y		Y5864C
>hCoV-19/USA/WA-S51/2020|EPI_ISL_417104|2020-03-03			V5819A						T5197I		T5873A
		nsp14	L6101F						K5198R	nsp14	S5952G
>hCoV-19/USA/WA-S55/2020|EPI_ISL_417108|2020-02-29			T6130I						H5263Y		G5961V
			C6140F						D5270Y		P6045L
>hCoV-19/USA/WA-S69/2020|EPI_ISL_417122|2020-03-05			A6244V					nsp13	V5372I		F6141Y
			F6308Y						S5397A		F6157L
>hCoV-19/USA/WA-S74/2020|EPI_ISL_417127|2020-03-05			L6417F						V5533I		L6290F
			D6420N						P5561L		D6303A
>hCoV-19/USA/WA-S75/2020|EPI_ISL_417128|2020-03-05			S6427L						H5613Y		A6406V
		nsp15	T6448I						I5650V		M6425I
>hCoV-19/USA/WA-S57/2020|EPI_ISL_417110|2020-03-03			N6480D						I5755T	nsp15	N6455K
			K6560E						S5791L		V6460F
>hCoV-19/USA/WA-S61/2020|EPI_ISL_417114|2020-03-05			E6564D						S5808L		V6473L
			S6598C						P5827L		T6565M
>hCoV-19/USA/WA-S66/2020|EPI_ISL_417119|2020-03-06			D6690N						A5832V		E6621K
			A6706S						Y5864C		D6634Y
>hCoV-19/USA/WA-S44/2020|EPI_ISL_417097|2020-02-28			V6754F						A5921V		F6672L
		nsp16	P6809S					nsp14	G5983C		S6763F
>hCoV-19/USA/WA-S45/2020|EPI_ISL_417098|2020-02-29			M6814I						R6000L	nsp16	S7038F
			T6832I						I6074T		S7040F
>hCoV-19/USA/WA-S46/2020|EPI_ISL_417099|2020-02-29			T6890M						T6130I
			K6957R						C6132F
>hCoV-19/USA/WA-S40/2020|EPI_ISL_417093|2020-02-28			A6959S						T6139A
			D7017N						P6221S
>hCoV-19/USA/WA-S38/2020|EPI_ISL_417091|2020-03-04									P6336S
									P6375L
>hCoV-19/USA/WA-S39/2020|EPI_ISL_417092|2020-03-04									L6417F
								nsp15	V6473L
>hCoV-19/USA/WA-S3/2020|EPI_ISL_413560|2020-02-28									T6484I
									T6595I
>hCoV-19/USA/WA-S5/2020|EPI_ISL_416460|2020-02-29									A6622V
									V6623I
>hCoV-19/USA/WA-S6/2020|EPI_ISL_416461|2020-02-29									P6656L
									A6668V
>hCoV-19/USA/UPHL-04/2020|EPI_ISL_415542|2020-03-13									D6670N
									E6674G
>hCoV-19/USA/UPHL-03/2020|EPI_ISL_415541|2020-03-13									E6711K
									D6718Y
>hCoV-19/USA/WA-S12/2020|EPI_ISL_417065|2020-03-03									D6723Y
								nsp16	G6874R
>hCoV-19/USA/WA-S15/2020|EPI_ISL_417068|2020-03-02									G6910C
									R7029G
>hCoV-19/USA/WA-S13/2020|EPI_ISL_417066|2020-03-03
>hCoV-19/USA/WA-S36/2020|EPI_ISL_417089|2020-03-02
>hCoV-19/USA/WA-S21/2020|EPI_ISL_417074|2020-03-02
>hCoV-19/USA/WA-S24/2020|EPI_ISL_417077|2020-03-02
>hCoV-19/USA/WA-S2/2020|EPI_ISL_413456|2020-02-20	Supplementary Data 5
>hCoV-19/USA/WA-S26/2020|EPI_ISL_417079|2020-03-02
>hCoV-19/USA/WA-S122/2020|EPI_ISL_417175|2020-03-02
>hCoV-19/USA/WA-S117/2020|EPI_ISL_417170|2020-03-02			Genome annotation reveals nucleotide deletion and amino-acid substitutions in different strains of SARS-CoV-2: implications for virus origins
>hCoV-19/USA/WA-S71/2020|EPI_ISL_417124|2020-03-05
>hCoV-19/USA/WA-S72/2020|EPI_ISL_417125|2020-03-06			Continental		Diverse		Dry		Temperate		Tropical			Continental		Diverse		Dry		Temperate		Tropical		Continental	Diverse	Dry	Temperate	Tropical		Continental	Diverse	Dry	Temperate	Tropical		Continental	Diverse	Dry	Temperate	Tropical		Continental	Diverse	Dry	Temperate	Tropical		Continental	Diverse
		Polyprotein											S Glycoprotein											ORF3a						E						M						ORF6						ORF7a
>hCoV-19/USA/WA-S59/2020|EPI_ISL_417112|2020-03-02		nsp1	Y118C	nsp1	V23F	nsp2	R207C	nsp1	G7V	nsp1	H45Y			D614G		L5F		S247R		L5F		H49Y		Q57H	Q57H	A31T	F8L	Q57H		0	S6L	S68F	T30I	S68C		D3G	D3G	0	D3G	D3G		0	V5F	0	H3Y	0		0	A13V
		nsp2	T265I		R24C		N272H		R24C	nsp2	T265I			F797C		L8V		D614G		L8V		H69D		A99V		Q57H	G11V	A59D					L37H	D72Y			G25V		S4F	T175M			V9F		E55D				S81L
>hCoV-19/USA/WA-S65/2020|EPI_ISL_417118|2020-03-03			G818S		G30D		V378I		V56I		V378I					H49Y		P809S		L18F		S71T		G251V		K75E	V13L	V88L					I46F				V70I		V10A	D209H			K42N						I110T
		nsp3	A1352V		D75E		G392D		D75E		N389D					L54F		G889S		Y28D		G72W				G251V	T14I	S166L					V58L				T175M		L16F
>hCoV-19/USA/WA-S43/2020|EPI_ISL_417096|2020-02-27		nsp6	L3606F		A117T		H417R		E87D		G392D					S71F		S940F		F32I		T73F					A31T	T175K					P71L						C33F
		nsp10	F4321L	nsp2	F190L		G519S		L104F		T708I					I119V		P1143L		F32V		N74H					T34M	E191G					D72G						A40S
>hCoV-19/USA/WA-S10/2020|EPI_ISL_416465|2020-02-29		nsp12	P4714L		T224I		E658D		Y118C		I739V					H146Y		C1254F		H49Y	RBD	Q409E					G49C	G196V					L73F						I52T
					T265I		T727I	nsp2	P193S		P765S					M153T				L54F		D614G					A54V	G251V											G78A
>hCoV-19/USA/WA-S16/2020|EPI_ISL_417069|2020-03-03					P309L		I739V		R207C	nsp3	A876T					F157L				T76I		R765L					Q57H												T130P
					H325Y		P765S		E217G		L1599F					G181V				S98F		T791I					K61N												R158C
>hCoV-19/USA/WA-S29/2020|EPI_ISL_417082|2020-03-02					A354V	nsp3	A876T		T265I		S2015R					W258L				V120I		F817L					I62V												T175M
					H374Y		A1156V		P309S		T2016K					Q321L				D138Y		L821I					K67N												A194V
>hCoV-19/USA/WA-S63/2020|EPI_ISL_417116|2020-03-04					V378I		T1653I		S318L		P2079L				RBD	A348T				Y145H		V860Q					S74A
					A385V		T2016K		T346I		C2670Y					G476S				N148K		L861K					G76S
>hCoV-19/USA/WA18-UW14/2020|EPI_ISL_413653|2020-03-05					G392D		A2249V		E352D	nsp4	M2796L					V483A				N149H		F970S					H93Q
					R402C		L2688F		T356A		F3071Y					T547I				M177I		V1122L					H93Y
>hCoV-19/USA/WA-S77/2020|EPI_ISL_417130|2020-03-05					H417R	nsp4	M2796I		H374Y		G3072C					D614G				K202N		E1207V					A99V
					A427V		E3073G		V378I		H3076Y					H655Y				V213L							M125I
>hCoV-19/USA/WA-S94/2020|EPI_ISL_417147|2020-02-28					S428N		Y3160H		G392D	nsp5	G3334S					P809S				S221W							W128L
					I476V		T3258I		R398C	nsp6	L3606F					S929I				Q239K							D155Y
>hCoV-19/USA/WA-S112/2020|EPI_ISL_417165|2020-03-08					A555V	nsp6	L3602F		G408S	nsp7	S3884L					A930V				S247R							S171L
					R560H		L3606F		H417R	nsp12	Y4471C					D936Y				S254F							G172C
>hCoV-19/USA/WA-S86/2020|EPI_ISL_417139|2020-03-01					T609I		C3790F		H417Y		T4476I					S939F			RBD	V341I							T175I
					W630R	nsp8	T4031I		S428G		A4488V					V1040F				N354D							T176I
>hCoV-19/USA/WA15-UW11/2020|EPI_ISL_413650|2020-03-05					I671T	nsp12	A4488V		E444K		G4570S					P1079T				D364Y							Y189C
					A735V		G4619C		K492T		P4714L					K1086R				V367F							G196V
>hCoV-19/USA/WA-S20/2020|EPI_ISL_417073|2020-03-02					M789I		P4714L		S505F		M5059I					D1146E				K378R							E239V
					P804L		V4796I		G514R		W5307C					V1228L				A435S							D250V
>hCoV-19/USA/WA-S19/2020|EPI_ISL_417072|2020-03-02				nsp3	A876T	nsp13	P5827L		G519S	nsp13	S5423I					M1237I				K458R							G251V
					T945I		Y5864C		A537T		L5579F					C1247F				Y508H							S253F
>hCoV-19/USA/WA16-UW12/2020|EPI_ISL_413651|2020-03-05					Q956R	nsp14	P6221S		L580F		V5819A									H519P							V259L
					P971L	nsp15	A6532V		M585V	nsp14	I6074T									K558N							T269M
>hCoV-19/USA/WA-S107/2020|EPI_ISL_417160|2020-02-29					G993S		I6594V		T609I		L6101F									L611F							V273L
					Q998H		S6598C		Q676H		A6244V									D614G							L275F
>hCoV-19/USA/WA-S83/2020|EPI_ISL_417136|2020-03-05					E1047D	nsp16	L6923F		L681F		F6308Y									V615L
					A1049V				G728S		D6420N									A653V
>hCoV-19/USA/WA-S96/2020|EPI_ISL_417149|2020-02-28					L1110F				I739V		S6427L									E654Q
					K1124E				P748S	nsp15	S6452C									Q675H
>hCoV-19/USA/WA-S95/2020|EPI_ISL_417148|2020-02-28					P1158L				E754D		N6480D									R682Q
					A1176V				P765S		S6712L									N703S
>hCoV-19/USA/WA-S78/2020|EPI_ISL_417131|2020-03-05					K1197E				P769S	nsp16	A6959S									A706V
					K1202N			nsp3	V839L											T719A
>hCoV-19/Singapore/1/2020|EPI_ISL_406973|2020-01-23					K1230N				I841V											I720V
					G1288S				A876T											L752F
>hCoV-19/Wuhan/IPBCAMS-WH-03/2019|EPI_ISL_403930|2019-12-30					V1295F				P885S											V772L
					A1298V				P892S											E780Q
>hCoV-19/USA/CA1/2020|EPI_ISL_406034|2020-01-23					M1312I				M902I											P812S
					N1324S				A903V											A831V
>hCoV-19/USA/IL1/2020|EPI_ISL_404253|2020-01-21					K1410R				F941L											I834T
					A1420T				L960F											D839Y
>hCoV-19/USA/IL2/2020|EPI_ISL_410045|2020-01-28					A1473V				L969P											D839E
					P1497S				P971S											A845S
>hCoV-19/USA/CruiseA-19/2020|EPI_ISL_414479|2020-02-18					P1497L				P971L											A852V
					I1505T				E972K											E868K
>hCoV-19/USA/CruiseA-22/2020|EPI_ISL_414481|2020-02-21					N1576T				D1036E											S939F
					P1596L				A1043V											S940T
>hCoV-19/USA/CruiseA-15/2020|EPI_ISL_413620|2020-02-18					I1607V				G1155C											T941A
					P1640L				T1168I											S943P
>hCoV-19/USA/CruiseA-16/2020|EPI_ISL_413621|2020-02-18					M1769I				S1189G											S943T
					P1786L				V1199I											L948R
>hCoV-19/USA/CruiseA-9/2020|EPI_ISL_413614|2020-02-17					K1817N				P1207H											V952F
					T1840I				T1241I											Q954K
>hCoV-19/USA/CruiseA-13/2020|EPI_ISL_413618|2020-02-20					K1860N				T1246I											V1129L
					S1924G				G1261D											I1132V
>hCoV-19/USA/CruiseA-5/2020|EPI_ISL_413610|2020-02-21					T2007I				I1286M											P1143L
					T2016K				S1400P											P1162A
>hCoV-19/USA/CruiseA-3/2020|EPI_ISL_413608|2020-02-18					P2018S				T1429A											P1162L
					E2053D				T1444I											D1165G
>hCoV-19/USA/CA8/2020|EPI_ISL_411955|2020-02-10					P2079L				R1464W											S1170Y
					T2124I				L1599F											S1170P
>hCoV-19/USA/CA9/2020|EPI_ISL_412862|2020-02-23					K2143R				I1607V											Y1209H
					P2144S				T1626I											I1216T
>hCoV-19/USA/CruiseA-8/2020|EPI_ISL_413613|2020-02-17					P2144L				P1692L											M1229I
					T2183I				A1698S											M1237I
>hCoV-19/USA/CruiseA-11/2020|EPI_ISL_413616|2020-02-17					A2249V				V1798I											C1247F
					N2272D				P1811S											E1262G
>hCoV-19/USA/CruiseA-12/2020|EPI_ISL_413617|2020-02-20					S2517F				T1822I											P1263L
					V2580A				S1872N											L1265P
>hCoV-19/USA/CruiseA-4/2020|EPI_ISL_413609|2020-02-21					M2606I				P1921S											T1273I
					S2625F				A1997V
>hCoV-19/USA/CA5/2020|EPI_ISL_408010|2020-01-29				nsp4	I2806V				A2001T
					D2835N				P2018S
>hCoV-19/USA/CruiseA-25/2020|EPI_ISL_414484|2020-02-17					N2894D				A2033V
					G2959D				P2055S
>hCoV-19/USA/CruiseA-17/2020|EPI_ISL_413622|2020-02-24					S2972F				E2070G
					A3070V				S2083I
>hCoV-19/USA/CruiseA-10/2020|EPI_ISL_413615|2020-02-17					F3071Y				N2187T
					C3147L				M2194T
>hCoV-19/USA/CruiseA-6/2020|EPI_ISL_413611|2020-02-21					A3220V				A2199V
					A3229V				I2231L
>hCoV-19/USA/CruiseA-7/2020|EPI_ISL_413612|2020-02-17				nsp5	L3352F				L2235I
					A3436V				S2237I
>hCoV-19/USA/CruiseA-26/2020|EPI_ISL_414485|2020-02-24					L3483F				V2238I
					Y3500H				S2242F
>hCoV-19/USA/AZ1/2020|EPI_ISL_406223|2020-01-22					A3518V				I2244T
				nsp6	V3593F				A2249V
>hCoV-19/USA/CA7/2020|EPI_ISL_411954|2020-02-06					L3606F				G2251S
					C3682F				S2293R
>hCoV-19/USA/WA1/2020|EPI_ISL_404895|2020-01-19					I3758T				A2325V
					E3764D				A2345V
>hCoV-19/USA/WA1-A12/2020|EPI_ISL_407214|2020-01-25					L3829F				P2376L
				nsp7	S3949N				G2534V
>hCoV-19/USA/WA1-F6/2020|EPI_ISL_407215|2020-01-25				nsp9	L4182F				D2579A
					T4217I				N2603D
>hCoV-19/Belgium/GHB-03021/2020|EPI_ISL_407976|2020-02-03					G4244R				Q2702H
				nsp12	G4416Y				N2708S
>hCoV-19/USA/CruiseA-14/2020|EPI_ISL_413619|2020-02-25					A4488V			nsp4	M2796V
					K4494R				T2872M
>hCoV-19/USA/CA4/2020|EPI_ISL_408009|2020-01-29					M4501V				L2882F
					D4545G				F2884C
>hCoV-19/USA/CA3/2020|EPI_ISL_408008|2020-01-29					S4620N				F2908I
					K4654N				P2965L
>hCoV-19/USA/CruiseA-1/2020|EPI_ISL_413606|2020-02-17					P4714L				D2980G
					A4791S				A3023V
>hCoV-19/USA/CruiseA-2/2020|EPI_ISL_413607|2020-02-18					A4797V				I3035M
					A4840V				T3058I
>hCoV-19/USA/MA1/2020|EPI_ISL_409067|2020-01-29					I4857V				T3058S
					N5125T				F3071Y
>hCoV-19/Singapore/5/2020|EPI_ISL_410536|2020-02-06					G5165S				G3072C
					H5201L				T3090I
>hCoV-19/Singapore/3/2020|EPI_ISL_407988|2020-02-01					G5214S				S3099L
					D5270Y				L3123F
>hCoV-19/Singapore/10/2020|EPI_ISL_410716|2020-02-04				nsp13	V5372I				A3209S
					P5400L				H3233Y
>hCoV-19/Jiangsu/JS03/2020|EPI_ISL_411953|2020-01-24					V5492F			nsp5	G3278S
					T5537I				G3334S
>hCoV-19/Wuhan/IVDC-HB-01/2019|EPI_ISL_402119|2019-12-30					V5549L				L3352F
					V5570F				K3353R
>hCoV-19/Wuhan/WIV04/2019|EPI_ISL_402124|2019-12-30					T5578I				V3420I
					Q5598K				T3459M
>hCoV-19/Chongqing/ZX01/2020|EPI_ISL_408479|2020-01-23					P5687S				T3488I
					R5715C			nsp6	L3606F
>hCoV-19/Fujian/13/2020|EPI_ISL_411066|2020-01-22					T5736I				A3615V
					S5791L				A3686V
>hCoV-19/Wuhan/IVDC-HB-05/2019|EPI_ISL_402121|2019-12-30					P5827L				T3716I
					Y5864C				Y3722C
>hCoV-19/Chongqing/IVDC-CQ-001/2020|EPI_ISL_408481|2020-01-18					T5873A				N3725D
				nsp14	S5952G				L3754F
>hCoV-19/Yunnan/IVDC-YN-003/2020|EPI_ISL_408480|2020-01-17					G5961V				T3791S
					P6045L				N3833K
>hCoV-19/Shenzhen/SZTH-002/2020|EPI_ISL_406593|2020-01-13					T6130I			nsp7	Q3890H
					F6141Y			nsp8	A3958V
>hCoV-19/Taiwan/3/2020|EPI_ISL_411926|2020-01-24					F6157L				T3959N
					L6290F				A3995V
>hCoV-19/Shenzhen/HKU-SZ-005/2020|EPI_ISL_405839|2020-01-11					D6303A				M4029L
					M6425I				T4031I
>hCoV-19/Jiangsu/JS01/2020|EPI_ISL_411950|2020-01-23				nsp15	N6455K			nsp9	S4153P
					V6460F				G4201R
>hCoV-19/Singapore/9/2020|EPI_ISL_410715|2020-02-04					V6473L			nsp10	A4285V
					T6565M				T4304I
>hCoV-19/Singapore/7/2020|EPI_ISL_410713|2020-01-27					E6621K				D4317E
					D6634Y				L4365F
>hCoV-19/Wuhan/IVDC-HB-envF13-20/2020|EPI_ISL_408514|2020-01-01					F6672L				T4371N
					S6763F			nsp12	S4398L
>hCoV-19/Chongqing/YC01/2020|EPI_ISL_408478|2020-01-21				nsp16	M6814I				T4417I
					T6832I				G4435V
>hCoV-19/Wuhan/IVDC-HB-envF13-21/2020|EPI_ISL_408515|2020-01-01					S7038F				K4482R
					S7040F				T4532I
>hCoV-19/Taiwan/4/2020|EPI_ISL_411927|2020-01-28									D4552V
									T4667M
>hCoV-19/China/WHU01/2020|EPI_ISL_406716|2020-01-02									P4714L
									P4719S
>hCoV-19/China/WHU02/2020|EPI_ISL_406717|2020-01-02									A4773V
									V4796F
>hCoV-19/Shenzhen/SZTH-003/2020|EPI_ISL_406594|2020-01-16									A4840V
									N4880K
>hCoV-19/Shanghai/SH01/2020|EPI_ISL_414510|2020-02-02									A4917V
									R5031H
>hCoV-19/Wuhan/IVDC-HB-04/2020|EPI_ISL_402120|2020-01-01									A5047V
									A5090S
>hCoV-19/USA/CA2/2020|EPI_ISL_406036|2020-01-22									D5195Y
									T5197I
>hCoV-19/Wuhan/IPBCAMS-WH-05/2020|EPI_ISL_403928|2020-01-01									K5198R
									H5263Y
>hCoV-19/Hong_Kong/CUHK1/2020|EPI_ISL_416314|2020-02-07									D5270Y
								nsp13	V5372I
>hCoV-19/France/IDF0372-isl/2020|EPI_ISL_410720|2020-01-23									S5397A
									D5527Y
>hCoV-19/France/IDF0386-islP3/2020|EPI_ISL_411220|2020-01-28									V5533I
									P5561L
>hCoV-19/France/IDF0386-islP1/2020|EPI_ISL_411219|2020-01-28									H5613Y
									A5619T
>hCoV-19/Guangdong/20SF174/2020|EPI_ISL_406531|2020-01-22									I5650V
									A5702V
>hCoV-19/Foshan/20SF211/2020|EPI_ISL_406536|2020-01-22									I5755T
									S5791L
>hCoV-19/Guangdong/20SF201/2020|EPI_ISL_406538|2020-01-23									S5808L
									P5827L
>hCoV-19/Foshan/20SF210/2020|EPI_ISL_406535|2020-01-22									A5832V
									Y5864C
>hCoV-19/Guangzhou/20SF206/2020|EPI_ISL_406533|2020-01-22									A5921V
								nsp14	G5983C
>hCoV-19/Foshan/20SF207/2020|EPI_ISL_406534|2020-01-22									R6000L
									I6074T
>hCoV-19/Wuhan/HBCDC-HB-01/2019|EPI_ISL_402132|2019-12-30									T6130I
									C6132F
>hCoV-19/Wuhan/HBCDC-HB-03/2020|EPI_ISL_412979|2020-01-18									T6139A
									F6157L
>hCoV-19/Nonthaburi/61/2020|EPI_ISL_403962|2020-01-08									V6214F
									P6221S
>hCoV-19/Wuhan/HBCDC-HB-03/2019|EPI_ISL_412899|2019-12-30									P6336S
									P6375L
>hCoV-19/Wuhan/HBCDC-HB-02/2019|EPI_ISL_412898|2019-12-30									L6417F
								nsp15	V6473L
>hCoV-19/Jingzhou/HBCDC-HB-01/2020|EPI_ISL_412459|2020-01-08									T6484I
									K6560E
>hCoV-19/Hefei/2/2020|EPI_ISL_412026|2020-02-23									E6564D
									T6595I
>hCoV-19/Taiwan/NTU02/2020|EPI_ISL_410218|2020-02-05									A6622V
									V6623I
>hCoV-19/Wuhan/IPBCAMS-WH-04/2019|EPI_ISL_403929|2019-12-30									P6656L
									A6668V
>hCoV-19/Finland/1/2020|EPI_ISL_407079|2020-01-29									D6670N
									E6674G
>hCoV-19/Nonthaburi/74/2020|EPI_ISL_403963|2020-01-13									D6690N
									A6706S
>hCoV-19/China/WF0015/2020|EPI_ISL_413729|2020-02									E6711K
									D6718Y
>hCoV-19/Guangzhou/GZMU0044/2020|EPI_ISL_414689|2020-02-25									D6723Y
									V6754F
>hCoV-19/Guangzhou/GZMU0016/2020|EPI_ISL_414663|2020-02-25								nsp16	P6809S
									G6874R
>hCoV-19/Guangdong/20SF025/2020|EPI_ISL_403935|2020-01-15									T6890M
									G6910C
>hCoV-19/Guangdong/20SF013/2020|EPI_ISL_403933|2020-01-15									K6957R
									D7017N
>hCoV-19/Guangdong/20SF012/2020|EPI_ISL_403932|2020-01-14									R7029G
>hCoV-19/Guangdong/20SF028/2020|EPI_ISL_403936|2020-01-17
>hCoV-19/Guangdong/20SF040/2020|EPI_ISL_403937|2020-01-18
>hCoV-19/Guangdong/20SF014/2020|EPI_ISL_403934|2020-01-15
>hCoV-19/France/IDF0626/2020|EPI_ISL_408431|2020-01-29
>hCoV-19/Guangzhou/GZMU0031/2020|EPI_ISL_414687|2020-02-25
>hCoV-19/Hangzhou/ZJU-05/2020|EPI_ISL_415711|2020-01-22
>hCoV-19/Iceland/141/2020|EPI_ISL_417792|2020-03-13
>hCoV-19/Guangdong/ZH-N22-P0059/2020|EPI_ISL_413899|2020-02-28
>hCoV-19/Shandong/LY006/2020|EPI_ISL_414939|2020-01-25
>hCoV-19/Hangzhou/ZJU-02/2020|EPI_ISL_416042|2020-01-26
>hCoV-19/Nepal/61/2020|EPI_ISL_410301|2020-01-13
>hCoV-19/China/WF0014/2020|EPI_ISL_413711|2020-02
>hCoV-19/China/WF0001/2020|EPI_ISL_413691|2020-01
>hCoV-19/China/WF0018/2020|EPI_ISL_413748|2020-02
>hCoV-19/China/WF0012/2020|EPI_ISL_413697|2020-02
>hCoV-19/China/WF0026/2020|EPI_ISL_413761|2020-02
>hCoV-19/China/WF0016/2020|EPI_ISL_413746|2020-02
>hCoV-19/Guangzhou/GZMU0047/2020|EPI_ISL_414690|2020-02-25
>hCoV-19/Malaysia/MKAK-CL-2020-5096/2020|EPI_ISL_416885|2020-02-20
>hCoV-19/Fujian/8/2020|EPI_ISL_411060|2020-01-21
>hCoV-19/Malaysia/MKAK-CL-2020-6430/2020|EPI_ISL_416886|2020-02-20
>hCoV-19/Vietnam/CM99/2020|EPI_ISL_416429|2020-02-11
>hCoV-19/Wuhan/WIV06/2019|EPI_ISL_402129|2019-12-30
>hCoV-19/Singapore/6/2020|EPI_ISL_410537|2020-02-09
>hCoV-19/Singapore/2/2020|EPI_ISL_407987|2020-01-25
>hCoV-19/Cambodia/0012/2020|EPI_ISL_411902|2020-01-27
>hCoV-19/China/WF0020/2020|EPI_ISL_413750|2020-02
>hCoV-19/Wuhan/HBCDC-HB-04/2020|EPI_ISL_412980|2020-01-18
>hCoV-19/Wuhan/HBCDC-HB-02/2020|EPI_ISL_412978|2020-01-17
>hCoV-19/China/WF0029/2020|EPI_ISL_413809|2020-02
>hCoV-19/Shenzhen/HKU-SZ-002/2020|EPI_ISL_406030|2020-01-10
>hCoV-19/Guangzhou/GZMU0048/2020|EPI_ISL_414691|2020-02-25
>hCoV-19/Australia/QLD01/2020|EPI_ISL_407894|2020-01-28
>hCoV-19/Australia/QLD04/2020|EPI_ISL_410718|2020-02-05
>hCoV-19/Australia/QLD03/2020|EPI_ISL_410717|2020-02-05
>hCoV-19/Australia/QLD02/2020|EPI_ISL_407896|2020-01-30
>hCoV-19/South_Korea/KUMC04/2020|EPI_ISL_413514|2020-02-27
>hCoV-19/South_Korea/KUMC05/2020|EPI_ISL_413515|2020-02-27
>hCoV-19/South_Korea/KUMC06/2020|EPI_ISL_413516|2020-02-27
>hCoV-19/South_Korea/KUMC03/2020|EPI_ISL_413513|2020-02-27
>hCoV-19/Guangzhou/GZMU0030/2020|EPI_ISL_414686|2020-02-27
>hCoV-19/Wuhan/WIV07/2019|EPI_ISL_402130|2019-12-30
>hCoV-19/Malaysia/MKAK-CL-2020-7554/2020|EPI_ISL_416907|2020-02-20
>hCoV-19/China/WH-09/2020|EPI_ISL_411957|2020-01-08
>hCoV-19/Czech_Republic/ChVir1630/2020|EPI_ISL_416742|2020-02
>hCoV-19/Guangzhou/GZMU0014/2020|EPI_ISL_414692|2020-02-25
>hCoV-19/Malaysia/MKAK-CL-2020-5047/2020|EPI_ISL_416866|2020-02-20
>hCoV-19/China/WF0019/2020|EPI_ISL_413749|2020-02
>hCoV-19/China/WF0028/2020|EPI_ISL_413791|2020-02
>hCoV-19/USA/WA-S89/2020|EPI_ISL_417142|2020-02-29
>hCoV-19/USA/WA-S90/2020|EPI_ISL_417143|2020-02-29
>hCoV-19/USA/WA-S87/2020|EPI_ISL_417140|2020-03-01
>hCoV-19/USA/WA7-UW4/2020|EPI_ISL_413458|2020-03-01
>hCoV-19/USA/WA-S80/2020|EPI_ISL_417133|2020-03-05
>hCoV-19/USA/WA-S81/2020|EPI_ISL_417134|2020-02-26
>hCoV-19/USA/WA-S34/2020|EPI_ISL_417087|2020-03-02
>hCoV-19/USA/CT-Yale-010/2020|EPI_ISL_416424|2020-03-14
>hCoV-19/USA/WA-S32/2020|EPI_ISL_417085|2020-03-02
>hCoV-19/USA/WA-S28/2020|EPI_ISL_417081|2020-03-02
>hCoV-19/USA/WA-S18/2020|EPI_ISL_417071|2020-03-03
>hCoV-19/USA/WA-S17/2020|EPI_ISL_417070|2020-03-03
>hCoV-19/USA/WA-S85/2020|EPI_ISL_417138|2020-03-05
>hCoV-19/USA/WA6-UW3/2020|EPI_ISL_413457|2020-02-29
>hCoV-19/USA/WA-S115/2020|EPI_ISL_417168|2020-02-29
>hCoV-19/USA/WA-S49/2020|EPI_ISL_417102|2020-03-04
>hCoV-19/USA/WA-S70/2020|EPI_ISL_417123|2020-03-05
>hCoV-19/USA/WA-S114/2020|EPI_ISL_417167|2020-03-05
>hCoV-19/USA/WA-S104/2020|EPI_ISL_417157|2020-03-05
>hCoV-19/USA/WA-S56/2020|EPI_ISL_417109|2020-03-05
>hCoV-19/USA/WA-S64/2020|EPI_ISL_417117|2020-03-03
>hCoV-19/USA/WA-S121/2020|EPI_ISL_417174|2020-03-01
>hCoV-19/USA/WA-S50/2020|EPI_ISL_417103|2020-03-05
>hCoV-19/USA/WA-S54/2020|EPI_ISL_417107|2020-03-05
>hCoV-19/USA/WA-S33/2020|EPI_ISL_417086|2020-03-01
>hCoV-19/USA/WA-S48/2020|EPI_ISL_417101|2020-02-29
>hCoV-19/USA/WA-S47/2020|EPI_ISL_417100|2020-02-29
>hCoV-19/USA/WA-S42/2020|EPI_ISL_417095|2020-02-28
>hCoV-19/USA/WA2/2020|EPI_ISL_412970|2020-02-24
>hCoV-19/USA/WA-S7/2020|EPI_ISL_416462|2020-02-24
>hCoV-19/USA/WA-S106/2020|EPI_ISL_417159|2020-02-29
>hCoV-19/USA/WA-S22/2020|EPI_ISL_417075|2020-03-02
>hCoV-19/USA/WA-S23/2020|EPI_ISL_417076|2020-03-02
>hCoV-19/USA/WA-UW205/2020|EPI_ISL_417354|2020-03-13
>hCoV-19/USA/CT-Yale-003/2020|EPI_ISL_416418|2020-03-08
>hCoV-19/USA/WA-UW15/2020|EPI_ISL_414363|2020-03-04
>hCoV-19/USA/WA-UW31/2020|EPI_ISL_414618|2020-03-08
>hCoV-19/USA/WA-S97/2020|EPI_ISL_417150|2020-02-28
>hCoV-19/USA/WA-S76/2020|EPI_ISL_417129|2020-03-05
>hCoV-19/USA/WA-S62/2020|EPI_ISL_417115|2020-03-03
>hCoV-19/USA/WA-S27/2020|EPI_ISL_417080|2020-03-01
>hCoV-19/USA/WA-S67/2020|EPI_ISL_417120|2020-03-04
>hCoV-19/USA/WA-S68/2020|EPI_ISL_417121|2020-03-04
>hCoV-19/USA/WA-S73/2020|EPI_ISL_417126|2020-03-05
>hCoV-19/USA/UT-00020/2020|EPI_ISL_417028|2020-03-20
>hCoV-19/USA/WA-S110/2020|EPI_ISL_417163|2020-03-05
>hCoV-19/USA/WA-S11/2020|EPI_ISL_416466|2020-03-03
>hCoV-19/USA/WA-S113/2020|EPI_ISL_417166|2020-02-29
>hCoV-19/USA/WA-S119/2020|EPI_ISL_417172|2020-02-29
>hCoV-19/Canada/BC_83109/2020|EPI_ISL_415588|2020-03-05
>hCoV-19/Canada/BC_83163/2020|EPI_ISL_415589|2020-03-05
>hCoV-19/Iceland/259/2020|EPI_ISL_417587|2020-03-17
>hCoV-19/Iceland/138/2020|EPI_ISL_417720|2020-03-12
>hCoV-19/Iceland/29/2020|EPI_ISL_417618|2020-03-16
>hCoV-19/Iceland/9/2020|EPI_ISL_417871|2020-03-11
>hCoV-19/Iceland/249/2020|EPI_ISL_417577|2020-03-17
>hCoV-19/Iceland/136/2020|EPI_ISL_417789|2020-03-12
>hCoV-19/Iceland/140/2020|EPI_ISL_417791|2020-03-12
>hCoV-19/Iceland/182/2020|EPI_ISL_417724|2020-03-16
>hCoV-19/Iceland/195/2020|EPI_ISL_417717|2020-03-16
>hCoV-19/Iceland/190/2020|EPI_ISL_417818|2020-03-16
>hCoV-19/Iceland/287/2020|EPI_ISL_417615|2020-03-18
>hCoV-19/Canada/BC_64686/2020|EPI_ISL_415586|2020-03-05
>hCoV-19/USA/UC-CDPH-UC11/2020|EPI_ISL_413931|2020-03-05
>hCoV-19/USA/CA-CDPH-UC9/2020|EPI_ISL_413928|2020-03-05
>hCoV-19/USA/CA-CDPH-UC7/2020|EPI_ISL_413925|2020-03-05
>hCoV-19/USA/WA-S35/2020|EPI_ISL_417088|2020-03-02
>hCoV-19/USA/WA-S58/2020|EPI_ISL_417111|2020-03-05
>hCoV-19/Guangdong/2020XN4273-P0036/2020|EPI_ISL_413860|2020-01-30
>hCoV-19/Jiangsu/JS02/2020|EPI_ISL_411952|2020-01-24
>hCoV-19/Jiangxi/IVDC-JX-002/2020|EPI_ISL_408486|2020-01-11
>hCoV-19/Guangdong/GDFS2020127-P0026/2020|EPI_ISL_413874|2020-02-12
>hCoV-19/Guangdong/FS-S30-P0052/2020|EPI_ISL_413892|2020-02-28
>hCoV-19/Wuhan/IPBCAMS-WH-01/2019|EPI_ISL_402123|2019-12-24
>hCoV-19/Hong_Kong/Case20_30012020/2020|EPI_ISL_417182|2020-02-05
>hCoV-19/Ireland/Cork2/2020|EPI_ISL_417432|2020-03-08
>hCoV-19/Guangdong/GDSZ202004-P0004/2020|EPI_ISL_413879|2020-02-05
>hCoV-19/Guangdong/DG-S6-P0055/2020|EPI_ISL_413895|2020-02-28
>hCoV-19/Guangdong/ZS-S6-P0060/2020|EPI_ISL_413900|2020-02-28
>hCoV-19/Guangdong/2020XN4448-P0002/2020|EPI_ISL_413857|2020-01-31
>hCoV-19/Guangdong/GD2020139-P0007/2020|EPI_ISL_413882|2020-02-02
>hCoV-19/Hong_Kong/Case23_26012020/2020|EPI_ISL_417183|2020-01-30
>hCoV-19/Hong_Kong/Case27_30012020/2020|EPI_ISL_417184|2020-02-08
>hCoV-19/Hong_Kong/Case29_01022020/2020|EPI_ISL_417187|2020-02-08
>hCoV-19/Hong_Kong/Case30_29012020/2020|EPI_ISL_417188|2020-02-08
>hCoV-19/Hong_Kong/Case35_04022020/2020|EPI_ISL_417199|2020-02-09
>hCoV-19/Hong_Kong/Case31_28012020/2020|EPI_ISL_417190|2020-02-08
>hCoV-19/Hong_Kong/Case33_02022020/2020|EPI_ISL_417195|2020-02-09
>hCoV-19/Hong_Kong/Case34_30012020/2020|EPI_ISL_417197|2020-02-09
>hCoV-19/Hong_Kong/Case32_04022020/2020|EPI_ISL_417193|2020-02-09
>hCoV-19/Hong_Kong/Case19_04022020/2020|EPI_ISL_417181|2020-02-05
>hCoV-19/Hong_Kong/Case12_22012020/2020|EPI_ISL_417179|2020-01-30
>hCoV-19/Hong_Kong/Case17_22012020/2020|EPI_ISL_417180|2020-02-03
>hCoV-19/Guangdong/GD2020241-P0013/2020|EPI_ISL_413877|2020-02-09
>hCoV-19/Iceland/38/2020|EPI_ISL_417672|2020-03-16
>hCoV-19/Iceland/119/2020|EPI_ISL_417544|2020-03-17
>hCoV-19/Iceland/170/2020|EPI_ISL_417548|2020-03-17
>hCoV-19/Iceland/240/2020|EPI_ISL_417568|2020-03-17
>hCoV-19/Iceland/229/2020|EPI_ISL_417557|2020-03-17
>hCoV-19/Iceland/230/2020|EPI_ISL_417558|2020-03-17
>hCoV-19/Iceland/332/2020|EPI_ISL_417661|2020-03-14
>hCoV-19/Iceland/162/2020|EPI_ISL_417772|2020-03-14
>hCoV-19/Iceland/174/2020|EPI_ISL_417716|2020-03-16
>hCoV-19/Iceland/223/2020|EPI_ISL_417838|2020-03-16
>hCoV-19/Iceland/8/2020|EPI_ISL_417864|2020-03-15
>hCoV-19/Iceland/277/2020|EPI_ISL_417605|2020-03-17
>hCoV-19/Iceland/278/2020|EPI_ISL_417606|2020-03-17
>hCoV-19/Iceland/131/2020|EPI_ISL_417771|2020-03-12
>hCoV-19/Iceland/135/2020|EPI_ISL_417696|2020-03-12
>hCoV-19/Iceland/202/2020|EPI_ISL_417750|2020-03-16
>hCoV-19/Iceland/279/2020|EPI_ISL_417607|2020-03-17
>hCoV-19/Iceland/203/2020|EPI_ISL_417825|2020-03-16
>hCoV-19/Brazil/SPBR-02/2020|EPI_ISL_413016|2020-02-28
>hCoV-19/Iceland/324/2020|EPI_ISL_417653|2020-03-18
>hCoV-19/Iceland/246/2020|EPI_ISL_417574|2020-03-17
>hCoV-19/England/SHEF-BFCEE/2020|EPI_ISL_416733|2020-03-07
>hCoV-19/England/20109094006/2020|EPI_ISL_417289|2020-03-06
>hCoV-19/England/20109054806/2020|EPI_ISL_417280|2020-03-07
>hCoV-19/Scotland/CVR10/2020|EPI_ISL_415631|2020-03-10
>hCoV-19/England/20109094206/2020|EPI_ISL_417291|2020-03-08
>hCoV-19/Iceland/252/2020|EPI_ISL_417580|2020-03-17
>hCoV-19/Iceland/262/2020|EPI_ISL_417590|2020-03-18
>hCoV-19/Iceland/326/2020|EPI_ISL_417655|2020-03-14
>hCoV-19/Iceland/328/2020|EPI_ISL_417657|2020-03-13
>hCoV-19/Iceland/206/2020|EPI_ISL_417699|2020-03-16
>hCoV-19/Iceland/196/2020|EPI_ISL_417822|2020-03-16
>hCoV-19/Iceland/292/2020|EPI_ISL_417621|2020-03-18
>hCoV-19/Iceland/283/2020|EPI_ISL_417611|2020-03-17
>hCoV-19/Iceland/331/2020|EPI_ISL_417660|2020-03-14
>hCoV-19/Iceland/329/2020|EPI_ISL_417658|2020-03-14
>hCoV-19/Brazil/MG0102/2020|EPI_ISL_417926|2020-03-18
>hCoV-19/England/20109050706/2020|EPI_ISL_417268|2020-03-05
>hCoV-19/England/20109056906/2020|EPI_ISL_417282|2020-03-05
>hCoV-19/England/200990724/2020|EPI_ISL_414006|2020-02-28
>hCoV-19/England/200990725/2020|EPI_ISL_414007|2020-02-28
>hCoV-19/England/200940527/2020|EPI_ISL_414005|2020-02-25
>hCoV-19/England/09c/2020|EPI_ISL_412116|2020-02-09
>hCoV-19/England/20102068502/2020|EPI_ISL_417213|2020-03-01
>hCoV-19/Iceland/330/2020|EPI_ISL_417659|2020-03-14
>hCoV-19/England/20102088002/2020|EPI_ISL_417216|2020-02-25
>hCoV-19/England/200990006/2020|EPI_ISL_414011|2020-02-26
>hCoV-19/England/20106145903/2020|EPI_ISL_417246|2020-03-03
>hCoV-19/England/201000003/2020|EPI_ISL_414013|2020-03-01
>hCoV-19/England/200960515/2020|EPI_ISL_414009|2020-02-25
>hCoV-19/Italy/SPL1/2020|EPI_ISL_412974|2020-01-29
>hCoV-19/England/20110000106/2020|EPI_ISL_417300|2020-03-05
>hCoV-19/England/20100122106/2020|EPI_ISL_415142|2020-03-02
>hCoV-19/England/20100077906/2020|EPI_ISL_415139|2020-03-01
>hCoV-19/England/20100122107/2020|EPI_ISL_415143|2020-03-02
>hCoV-19/England/20099079106/2020|EPI_ISL_415130|2020-03-01
>hCoV-19/England/20109060106/2020|EPI_ISL_417284|2020-03-07
>hCoV-19/England/20109051806/2020|EPI_ISL_417270|2020-03-06
>hCoV-19/Hong_Kong/Case6_21012020/2020|EPI_ISL_417178|2020-01-25
>hCoV-19/Guangdong/GD2020115-P0009/2020|EPI_ISL_413884|2020-02-01
>hCoV-19/Guangdong/2020XN4239-P0034/2020|EPI_ISL_413888|2020-01-30
>hCoV-19/Iceland/338/2020|EPI_ISL_417667|2020-03-15
>hCoV-19/USA/UT-00010/2020|EPI_ISL_417958|2020-03-24
>hCoV-19/Germany/NRW-02-1/2020|EPI_ISL_414497|2020-02-25
>hCoV-19/Germany/NRW-06/2020|EPI_ISL_414505|2020-02-27
>hCoV-19/Germany/NRW-16/2020|EPI_ISL_417461|2020-03-11
>hCoV-19/Germany/NRW-17/2020|EPI_ISL_417462|2020-03-11
>hCoV-19/Germany/NRW-14/2020|EPI_ISL_417459|2020-03-11
>hCoV-19/Germany/NRW-03/2020|EPI_ISL_414498|2020-02-26
>hCoV-19/Iceland/142/2020|EPI_ISL_417793|2020-03-13
>hCoV-19/Germany/NRW-05/2020|EPI_ISL_414504|2020-02-26
>hCoV-19/Germany/NRW-09/2020|EPI_ISL_414509|2020-02-28
>hCoV-19/Poland/PL_P1/2020|EPI_ISL_416488|2020-03-03
>hCoV-19/Germany/NRW-04/2020|EPI_ISL_414499|2020-02-26
>hCoV-19/Germany/NRW-07/2020|EPI_ISL_414506|2020-02-27
>hCoV-19/Iceland/166/2020|EPI_ISL_417759|2020-03-13
>hCoV-19/Germany/NRW-10/2020|EPI_ISL_414574|2020-02-28
>hCoV-19/England/SHEF-BFD45/2020|EPI_ISL_416739|2020-03-09
>hCoV-19/England/SHEF-BFD36/2020|EPI_ISL_416738|2020-03-09
>hCoV-19/Iceland/256/2020|EPI_ISL_417584|2020-03-17
>hCoV-19/Canada/BC_78548/2020|EPI_ISL_415590|2020-03-05
>hCoV-19/Scotland/CVR07/2020|EPI_ISL_415630|2020-03-09
>hCoV-19/England/20108006802/2020|EPI_ISL_417254|2020-03-04
>hCoV-19/USA/WA3-UW1/2020|EPI_ISL_413025|2020-02-27
>hCoV-19/Iceland/339/2020|EPI_ISL_417668|2020-03-15
>hCoV-19/Iceland/340/2020|EPI_ISL_417669|2020-03-15
>hCoV-19/Iceland/341/2020|EPI_ISL_417670|2020-03-15
>hCoV-19/Iceland/94/2020|EPI_ISL_417732|2020-03-10
>hCoV-19/Iceland/116/2020|EPI_ISL_417541|2020-03-17
>hCoV-19/Iceland/273/2020|EPI_ISL_417601|2020-03-17
>hCoV-19/Iceland/151/2020|EPI_ISL_417801|2020-03-13
>hCoV-19/Iceland/115/2020|EPI_ISL_417540|2020-03-17
>hCoV-19/Iceland/120/2020|EPI_ISL_417545|2020-03-17
>hCoV-19/Iceland/275/2020|EPI_ISL_417603|2020-03-17
>hCoV-19/Iceland/225/2020|EPI_ISL_417554|2020-03-16
>hCoV-19/Italy/INMI1-isl/2020|EPI_ISL_410545|2020-01-29
>hCoV-19/Brazil/SPBR-10/2020|EPI_ISL_416032|2020-03-04
>hCoV-19/Luxembourg/LNS3694003/2020|EPI_ISL_417528|2020-03-18
>hCoV-19/England/20109094106/2020|EPI_ISL_417290|2020-03-06
>hCoV-19/Wales/PHWC-23E2B/2020|EPI_ISL_418117|2020-03-14
>hCoV-19/Brazil/SPBR-11/2020|EPI_ISL_416033|2020-03-03
>hCoV-19/Wales/PHWC-23CD6/2020|EPI_ISL_418103|2020-03-15
>hCoV-19/Wales/PHWC-23D6A/2020|EPI_ISL_418110|2020-03-13
>hCoV-19/Wales/PHWC-23F64/2020|EPI_ISL_418131|2020-03-15
>hCoV-19/Wales/PHWC-242C4/2020|EPI_ISL_418163|2020-03-16
>hCoV-19/Wales/PHWC-240E8/2020|EPI_ISL_418144|2020-03-14
>hCoV-19/Wales/PHWC-23A90/2020|EPI_ISL_418085|2020-03-12
>hCoV-19/Wales/PHWC-23F55/2020|EPI_ISL_418130|2020-03-15
>hCoV-19/Wales/PHWC-240F7/2020|EPI_ISL_418145|2020-03-14
>hCoV-19/Wales/PHWC-23E76/2020|EPI_ISL_418121|2020-03-13
>hCoV-19/Wales/PHWC-2419A/2020|EPI_ISL_418151|2020-03-16
>hCoV-19/Wales/PHWC-24121/2020|EPI_ISL_418147|2020-03-14
>hCoV-19/Wales/PHWC-24288/2020|EPI_ISL_418159|2020-03-16
>hCoV-19/Wales/PHWC-242B5/2020|EPI_ISL_418162|2020-03-16
>hCoV-19/Wales/PHWC-242A6/2020|EPI_ISL_418161|2020-03-16
>hCoV-19/Wales/PHWC-24297/2020|EPI_ISL_418160|2020-03-16
>hCoV-19/Wales/PHWC-23D2E/2020|EPI_ISL_418108|2020-03-13
>hCoV-19/Wales/PHWC-23FDD/2020|EPI_ISL_418134|2020-03-15
>hCoV-19/Wales/PHWC-23EC1/2020|EPI_ISL_418125|2020-03-14
>hCoV-19/Wales/PHWC-24279/2020|EPI_ISL_418158|2020-03-16
>hCoV-19/Wales/PHWC-24006/2020|EPI_ISL_418137|2020-03-15
>hCoV-19/Hangzhou/ZJU-04/2020|EPI_ISL_416046|2020-01-24
>hCoV-19/Guangdong/FS-S50-P0053/2020|EPI_ISL_413893|2020-02-28
>hCoV-19/Guangdong/ZH-S33-P0058/2020|EPI_ISL_413898|2020-02-28
>hCoV-19/Wales/PHWC-23D1F/2020|EPI_ISL_418107|2020-03-13
>hCoV-19/Taiwan/CGMH-CGU-01/2020|EPI_ISL_411915|2020-01-25
>hCoV-19/Wuhan/WH03/2020|EPI_ISL_406800|2020-01-01
>hCoV-19/China/IQTC01/2020|EPI_ISL_412966|2020-02-05
>hCoV-19/India/1-31/2020|EPI_ISL_413523|2020-01-31
>hCoV-19/South_Korea/KCDC03/2020|EPI_ISL_407193|2020-01-25
>hCoV-19/Japan/DP0457/2020|EPI_ISL_416601|2020-02-16
>hCoV-19/Japan/DP0752/2020|EPI_ISL_416622|2020-02-17
>hCoV-19/China/WF0003/2020|EPI_ISL_413693|2020-01
>hCoV-19/Wales/PHWC-24033/2020|EPI_ISL_418140|2020-03-15
>hCoV-19/Italy/INMI1-cs/2020|EPI_ISL_410546|2020-01-31
>hCoV-19/Zhejiang/WZ-01/2020|EPI_ISL_404227|2020-01-16
>hCoV-19/Hong_Kong/case2_VB20017970/2020|EPI_ISL_417064|2020-01-21
>hCoV-19/Wuhan/WIV02/2019|EPI_ISL_402127|2019-12-30
>hCoV-19/Japan/DP0588/2020|EPI_ISL_416610|2020-02-17
>hCoV-19/Japan/DP0482/2020|EPI_ISL_416606|2020-02-16
>hCoV-19/Japan/DP0890/2020|EPI_ISL_416634|2020-02-17
>hCoV-19/Japan/DP0328/2020|EPI_ISL_416595|2020-02-16
>hCoV-19/Japan/DP0274/2020|EPI_ISL_416586|2020-02-16
>hCoV-19/Japan/DP0687/2020|EPI_ISL_416614|2020-02-17
>hCoV-19/Japan/DP0827/2020|EPI_ISL_416632|2020-02-17
>hCoV-19/Japan/DP0779/2020|EPI_ISL_416626|2020-02-17
>hCoV-19/Japan/DP0059/2020|EPI_ISL_416569|2020-02-15
>hCoV-19/Japan/DP0346/2020|EPI_ISL_416597|2020-02-16
>hCoV-19/Japan/DP0804/2020|EPI_ISL_416631|2020-02-17
>hCoV-19/Japan/DP0802/2020|EPI_ISL_416629|2020-02-17
>hCoV-19/Japan/DP0104/2020|EPI_ISL_416573|2020-02-15
>hCoV-19/Japan/DP0078/2020|EPI_ISL_416572|2020-02-15
>hCoV-19/Japan/DP0121/2020|EPI_ISL_416575|2020-02-15
>hCoV-19/Japan/DP0133/2020|EPI_ISL_416576|2020-02-15
>hCoV-19/Japan/DP0184/2020|EPI_ISL_416580|2020-02-15
>hCoV-19/Japan/DP0077/2020|EPI_ISL_416571|2020-02-15
>hCoV-19/Japan/DP0152/2020|EPI_ISL_416578|2020-02-15
>hCoV-19/Japan/DP0158/2020|EPI_ISL_416579|2020-02-15
>hCoV-19/Japan/DP0190/2020|EPI_ISL_416581|2020-02-15
>hCoV-19/Japan/DP0645/2020|EPI_ISL_416612|2020-02-17
>hCoV-19/Japan/DP0543/2020|EPI_ISL_416607|2020-02-17
>hCoV-19/Japan/DP0464/2020|EPI_ISL_416603|2020-02-16
>hCoV-19/Japan/DP0027/2020|EPI_ISL_416566|2020-02-15
>hCoV-19/France/IDF0515/2020|EPI_ISL_408430|2020-01-29
>hCoV-19/Japan/DP0880/2020|EPI_ISL_416633|2020-02-17
>hCoV-19/Japan/DP0743/2020|EPI_ISL_416621|2020-02-17
>hCoV-19/Japan/DP0763/2020|EPI_ISL_416623|2020-02-17
>hCoV-19/Japan/DP0724/2020|EPI_ISL_416620|2020-02-17
>hCoV-19/Japan/DP0191/2020|EPI_ISL_416582|2020-02-15
>hCoV-19/Japan/DP0644/2020|EPI_ISL_416611|2020-02-17
>hCoV-19/Japan/DP0438/2020|EPI_ISL_416600|2020-02-16
>hCoV-19/Japan/DP0785/2020|EPI_ISL_416627|2020-02-17
>hCoV-19/Japan/DP0289/2020|EPI_ISL_416590|2020-02-16
>hCoV-19/Japan/DP0005/2020|EPI_ISL_416565|2020-02-15
>hCoV-19/Japan/DP0544/2020|EPI_ISL_416608|2020-02-17
>hCoV-19/Japan/DP0699/2020|EPI_ISL_416617|2020-02-17
>hCoV-19/Japan/DP0568/2020|EPI_ISL_416609|2020-02-17
>hCoV-19/Japan/DP0344/2020|EPI_ISL_416596|2020-02-16
>hCoV-19/Japan/DP0319/2020|EPI_ISL_416594|2020-02-16
>hCoV-19/Japan/DP0278/2020|EPI_ISL_416587|2020-02-16
>hCoV-19/Japan/DP0361/2020|EPI_ISL_416599|2020-02-16
>hCoV-19/Japan/DP0196/2020|EPI_ISL_416583|2020-02-15
>hCoV-19/Japan/DP0286/2020|EPI_ISL_416588|2020-02-16
>hCoV-19/Japan/DP0765/2020|EPI_ISL_416625|2020-02-17
>hCoV-19/Japan/DP0803/2020|EPI_ISL_416630|2020-02-17
>hCoV-19/Japan/DP0311/2020|EPI_ISL_416593|2020-02-16
>hCoV-19/Japan/DP0481/2020|EPI_ISL_416605|2020-02-16
>hCoV-19/Japan/DP0476/2020|EPI_ISL_416604|2020-02-16
>hCoV-19/Wuhan/WIV05/2019|EPI_ISL_402128|2019-12-30
>hCoV-19/Japan/DP0700/2020|EPI_ISL_416618|2020-02-17
>hCoV-19/Japan/DP0703/2020|EPI_ISL_416619|2020-02-17
>hCoV-19/Japan/Hu_DP_Kng_19-020/2020|EPI_ISL_412968|2020-02-10
>hCoV-19/Hong_Kong/VB20026565/2020|EPI_ISL_412030|2020-02-01
>hCoV-19/Japan/DP0287/2020|EPI_ISL_416589|2020-02-16
>hCoV-19/Switzerland/GE5373/2020|EPI_ISL_414020|2020-02-27
>hCoV-19/Switzerland/AG0361/2020|EPI_ISL_413999|2020-02-27
>hCoV-19/Lithuania/ChVir1632/2020|EPI_ISL_416741|2020-02
>hCoV-19/Wales/PHWC-23E1C/2020|EPI_ISL_418116|2020-03-13
>hCoV-19/China/WF0002/2020|EPI_ISL_413692|2020-01
>hCoV-19/China/WF0004/2020|EPI_ISL_413694|2020-01
>hCoV-19/Norway/1539/2020|EPI_ISL_417487|2020-03-01
>hCoV-19/Norway/1379/2020|EPI_ISL_417483|2020-02-27
>hCoV-19/Japan/TK/20-31-3/2020|EPI_ISL_413459|2020-02-20
>hCoV-19/Norway/1538/2020|EPI_ISL_417486|2020-03-01
>hCoV-19/Japan/Hu_DP_Kng_19-027/2020|EPI_ISL_412969|2020-02-10
>hCoV-19/Japan/DP0462/2020|EPI_ISL_416602|2020-02-16
>hCoV-19/Hong_Kong/case78_VM20002849/2020|EPI_ISL_414571|2020-02-22
>hCoV-19/Hong_Kong/case52_VM20002582/2020|EPI_ISL_414569|2020-02-12
>hCoV-19/Hong_Kong/case48_VM20002507/2020|EPI_ISL_414528|2020-02-10
>hCoV-19/Hong_Kong/case42_VM20002493/2020|EPI_ISL_414527|2020-02-09
>hCoV-19/Hong_Kong/case90_VM20002907/2020|EPI_ISL_414517|2020-02-25
>hCoV-19/Hong_Kong/case85_VM20002868/2020|EPI_ISL_414519|2020-02-24
>hCoV-19/canine/Hong_Kong/20-02756/2020|EPI_ISL_414518|2020-02-26
>hCoV-19/Singapore/8/2020|EPI_ISL_410714|2020-02-03
>hCoV-19/Hong_Kong/VB20024950/2020|EPI_ISL_412029|2020-01-30
>hCoV-19/Australia/VIC03/2020|EPI_ISL_416411|2020-01-25
>hCoV-19/France/IDF0372/2020|EPI_ISL_406596|2020-01-23
>hCoV-19/France/IDF0373/2020|EPI_ISL_406597|2020-01-23
>hCoV-19/USA/WA-UW105/2020|EPI_ISL_416643|2020-03-11
>hCoV-19/USA/WA-UW49/2020|EPI_ISL_415614|2020-03-09
>hCoV-19/Wuhan/HBCDC-HB-06/2020|EPI_ISL_412982|2020-02-07
>hCoV-19/Singapore/11/2020|EPI_ISL_410719|2020-02-02
>hCoV-19/USA/WA-UW279/2020|EPI_ISL_418064|2020-03-15
>hCoV-19/USA/WA-UW165/2020|EPI_ISL_416703|2020-03-13
>hCoV-19/USA/WA-UW162/2020|EPI_ISL_416700|2020-03-13
>hCoV-19/USA/WA-UW127/2020|EPI_ISL_416665|2020-03-12
>hCoV-19/Japan/TY-WK-012/2020|EPI_ISL_408665|2020-01-29
>hCoV-19/Japan/TY-WK-501/2020|EPI_ISL_408666|2020-01-31
>hCoV-19/Japan/TY-WK-521/2020|EPI_ISL_408667|2020-01-31
>hCoV-19/Japan/OS-20-07-1/2020|EPI_ISL_410532|2020-01-23
>hCoV-19/Japan/NA-20-05-1/2020|EPI_ISL_410531|2020-01-25
>hCoV-19/Hangzhou/HZ-1/2020|EPI_ISL_406970|2020-01-20
>hCoV-19/Japan/KY-V-029/2020|EPI_ISL_408669|2020-01-29
>hCoV-19/Taiwan/2/2020|EPI_ISL_406031|2020-01-23
>hCoV-19/Japan/DP0764/2020|EPI_ISL_416624|2020-02-17
>hCoV-19/Japan/DP0107/2020|EPI_ISL_416574|2020-02-15
>hCoV-19/Japan/DP0134/2020|EPI_ISL_416577|2020-02-15
>hCoV-19/Japan/DP0290/2020|EPI_ISL_416591|2020-02-16
>hCoV-19/Japan/DP0200/2020|EPI_ISL_416584|2020-02-15
>hCoV-19/Japan/AI/I-004/2020|EPI_ISL_407084|2020-01-25
>hCoV-19/USA/MN29-MDH29/2020|EPI_ISL_417196|2020-03-11
>hCoV-19/Wales/PHW05/2020|EPI_ISL_414488|2020-03-08
>hCoV-19/Wales/PHW10/2020|EPI_ISL_415453|2020-03-10
>hCoV-19/Wales/PHW21/2020|EPI_ISL_416026|2020-03-11
>hCoV-19/Wales/PHW12/2020|EPI_ISL_415536|2020-03-10
>hCoV-19/Wales/PHW09/2020|EPI_ISL_415978|2020-03-08
>hCoV-19/Wales/PHW17/2020|EPI_ISL_416027|2020-03-09
>hCoV-19/USA/MN5-MDH5/2020|EPI_ISL_417191|2020-03-10
>hCoV-19/USA/WI-17/2020|EPI_ISL_417517|2020-03-26
>hCoV-19/Congo/KN-0017/2020|EPI_ISL_417433|2020-03-11
>hCoV-19/Congo/82/2020|EPI_ISL_417946|2020-03-18
>hCoV-19/Georgia/Tb-673/2020|EPI_ISL_416478|2020-03-14
>hCoV-19/Georgia/Tb-273/2020|EPI_ISL_416479|2020-03-05
>hCoV-19/Georgia/Tb/2020|EPI_ISL_416482|2020-03-13
>hCoV-19/Georgia/Tb-712/2020|EPI_ISL_416481|2020-03-16
>hCoV-19/USA/MN57-MDH57/2020|EPI_ISL_417501|2020-03-14
>hCoV-19/USA/MN42-MDH42/2020|EPI_ISL_417478|2020-03-13
>hCoV-19/Belgium/ULG-7019/2020|EPI_ISL_417025|2020-03-15
>hCoV-19/Belgium/ULG-6638/2020|EPI_ISL_417017|2020-03-14
>hCoV-19/Ireland/COR-20134/2020|EPI_ISL_414487|2020-03-04
>hCoV-19/England/Sheff01/2020|EPI_ISL_414500|2020-03-04
>hCoV-19/Australia/NSW01/2020|EPI_ISL_407893|2020-01-24
>hCoV-19/Wales/PHW28/2020|EPI_ISL_415659|2020-03-12
>hCoV-19/Australia/NSW03/2020|EPI_ISL_408977|2020-01-25
>hCoV-19/USA/WI-15/2020|EPI_ISL_417504|2020-03-26
>hCoV-19/USA/WI-23/2020|EPI_ISL_417507|2020-03-26
>hCoV-19/USA/MN56-MDH56/2020|EPI_ISL_417500|2020-03-14
>hCoV-19/USA/MN41-MDH41/2020|EPI_ISL_417477|2020-03-12
>hCoV-19/Wales/PHW26/2020|EPI_ISL_415918|2020-03-11
>hCoV-19/Wales/PHW32/2020|EPI_ISL_415920|2020-03-12
>hCoV-19/Wales/PHW37/2020|EPI_ISL_415657|2020-03-12
>hCoV-19/USA/MN58-MDH58/2020|EPI_ISL_417502|2020-03-14
>hCoV-19/USA/MN43-MDH43/2020|EPI_ISL_417479|2020-03-12
>hCoV-19/Germany/BavPat1/2020|EPI_ISL_406862|2020-01-28
>hCoV-19/Wales/PHW1/2020|EPI_ISL_413555|2020-02-27
>hCoV-19/Ireland/Limerick-19933/2020|EPI_ISL_414585|2020-03-03
>hCoV-19/Ireland/Limerick-19935/2020|EPI_ISL_414587|2020-03-03
>hCoV-19/Northern_Ireland/HSCNI01/2020|EPI_ISL_414949|2020-02-26
>hCoV-19/Ireland/Limerick-19934/2020|EPI_ISL_414586|2020-03-03
>hCoV-19/USA/MN46-MDH46/2020|EPI_ISL_417493|2020-03-13
>hCoV-19/USA/MN32-MDH32/2020|EPI_ISL_417470|2020-03-12
>hCoV-19/Hungary/mbl1/2020|EPI_ISL_416426|2020-03-17
>hCoV-19/USA/WI-18/2020|EPI_ISL_417515|2020-03-26
>hCoV-19/USA/WI-11/2020|EPI_ISL_417505|2020-03-26
>hCoV-19/USA/CA-MG0987/2020|EPI_ISL_416457|2020-03-18
>hCoV-19/USA/MN55-MDH55/2020|EPI_ISL_417499|2020-03-13
>hCoV-19/USA/MN40-MDH40/2020|EPI_ISL_417476|2020-03-12
>hCoV-19/Belgium/ULG-6939/2020|EPI_ISL_417020|2020-03-15
>hCoV-19/USA/WI-12/2020|EPI_ISL_417506|2020-03-26
>hCoV-19/USA/WI-19/2020|EPI_ISL_417510|2020-03-26
>hCoV-19/USA/WI-14/2020|EPI_ISL_417513|2020-03-26
>hCoV-19/USA/WI-21/2020|EPI_ISL_417508|2020-03-26
>hCoV-19/USA/MN52-MDH52/2020|EPI_ISL_417497|2020-03-13
>hCoV-19/USA/MN38-MDH38/2020|EPI_ISL_417474|2020-03-12
>hCoV-19/Belgium/ULG-6670/2020|EPI_ISL_417018|2020-03-14
>hCoV-19/Belgium/ULG-3163/2020|EPI_ISL_417006|2020-03-05
>hCoV-19/Belgium/ULG-3162/2020|EPI_ISL_417005|2020-03-05
>hCoV-19/Belgium/ULG-6972/2020|EPI_ISL_417024|2020-03-15
>hCoV-19/Belgium/ULG-6503/2020|EPI_ISL_417016|2020-03-13
>hCoV-19/Belgium/ULG-6754/2020|EPI_ISL_417019|2020-03-14
>hCoV-19/Belgium/ULG-4163/2020|EPI_ISL_417013|2020-03-09
>hCoV-19/Wales/PHW27/2020|EPI_ISL_415655|2020-03-12
>hCoV-19/USA/WI-13/2020|EPI_ISL_417516|2020-03-26
>hCoV-19/Wales/PHW03/2020|EPI_ISL_414486|2020-03-07
>hCoV-19/Spain/Valencia7/2020|EPI_ISL_416486|2020-03-02
>hCoV-19/USA/WI-24/2020|EPI_ISL_417512|2020-03-26
>hCoV-19/Belgium/ULG-3000/2020|EPI_ISL_417004|2020-03-05
>hCoV-19/USA/WI-16/2020|EPI_ISL_417509|2020-03-26
>hCoV-19/Belgium/ULG-3843/2020|EPI_ISL_417012|2020-03-08
>hCoV-19/Belgium/ULG-2971/2020|EPI_ISL_416997|2020-03-05
>hCoV-19/Ireland/Dublin-19072/2020|EPI_ISL_414584|2020-03-02
>hCoV-19/Belgium/ULG-6216/2020|EPI_ISL_417014|2020-03-13
>hCoV-19/Australia/NSW27/2020|EPI_ISL_417390|2020-03-08
>hCoV-19/Belgium/ULG-6457/2020|EPI_ISL_417015|2020-03-13
>hCoV-19/Wales/PHW04/2020|EPI_ISL_415041|2020-03-07
>hCoV-19/Hungary/49/2020|EPI_ISL_416744|2020-03-20
>hCoV-19/Belgium/ULG-6942/2020|EPI_ISL_417021|2020-03-15
>hCoV-19/Belgium/ULG-6948/2020|EPI_ISL_417022|2020-03-15
>hCoV-19/Belgium/ULG-6950/2020|EPI_ISL_417023|2020-03-15
>hCoV-19/Wales/PHW2/2020|EPI_ISL_413556|2020-03-04
>hCoV-19/Wales/PHW18/2020|EPI_ISL_415991|2020-03-09
>hCoV-19/Wales/PHW07/2020|EPI_ISL_415977|2020-03-08
>hCoV-19/Wales/PHW25/2020|EPI_ISL_415916|2020-03-11
>hCoV-19/Wales/PHW33/2020|EPI_ISL_415656|2020-03-12
>hCoV-19/Wales/PHW35/2020|EPI_ISL_416024|2020-03-11
>hCoV-19/Wales/PHW38/2020|EPI_ISL_415538|2020-03-12
>hCoV-19/USA/MN59-MDH59/2020|EPI_ISL_417503|2020-03-14
>hCoV-19/USA/MN44-MDH44/2020|EPI_ISL_417480|2020-03-12
>hCoV-19/Spain/Valencia1/2020|EPI_ISL_414495|2020-03-08
>hCoV-19/USA/MN48-MDH48/2020|EPI_ISL_417495|2020-03-13
>hCoV-19/USA/MN35-MDH35/2020|EPI_ISL_417472|2020-03-12
>hCoV-19/USA/MN51-MDH51/2020|EPI_ISL_417496|2020-03-13
>hCoV-19/USA/MN36-MDH36/2020|EPI_ISL_417473|2020-03-13
>hCoV-19/USA/MN45-MDH45/2020|EPI_ISL_417492|2020-03-13
>hCoV-19/USA/MN31-MDH31/2020|EPI_ISL_417469|2020-03-12
>hCoV-19/USA/MN47-MDH47/2020|EPI_ISL_417494|2020-03-13
>hCoV-19/USA/MN34-MDH34/2020|EPI_ISL_417471|2020-03-12
>hCoV-19/USA/WI-22/2020|EPI_ISL_417514|2020-03-26
>hCoV-19/Australia/NSW06/2020|EPI_ISL_413213|2020-02-29
>hCoV-19/Australia/NSW24/2020|EPI_ISL_417387|2020-03-06
>hCoV-19/Australia/NSW07/2020|EPI_ISL_413214|2020-02-29
>hCoV-19/Australia/NSW15/2020|EPI_ISL_417383|2020-03-03
>hCoV-19/Australia/NSW26/2020|EPI_ISL_417389|2020-03-09
>hCoV-19/Australia/NSW21/2020|EPI_ISL_417386|2020-03-04
>hCoV-19/Australia/NSW05/2020|EPI_ISL_412975|2020-02-28
>hCoV-19/Australia/NSW28/2020|EPI_ISL_417391|2020-03-08
>hCoV-19/Australia/NSW18/2020|EPI_ISL_417384|2020-03-05
>hCoV-19/Australia/NSW19/2020|EPI_ISL_417385|2020-03-06
>hCoV-19/Australia/NSW31/2020|EPI_ISL_417392|2020-03-10
>hCoV-19/England/Sheff02/2020|EPI_ISL_414501|2020-03-03
>hCoV-19/Australia/NSW25/2020|EPI_ISL_417388|2020-03-05
>hCoV-19/Australia/NSW02/2020|EPI_ISL_408976|2020-01-22
>hCoV-19/Wales/PHWC-23FA0/2020|EPI_ISL_418133|2020-03-15
>hCoV-19/Wales/PHW29/2020|EPI_ISL_415919|2020-03-11
>hCoV-19/Portugal/PT0026/2020|EPI_ISL_418011|2020-03-04
>hCoV-19/Portugal/PT0030/2020|EPI_ISL_418015|2020-03-09
>hCoV-19/Portugal/PT0029/2020|EPI_ISL_418014|2020-03-09
>hCoV-19/Portugal/PT0031/2020|EPI_ISL_418016|2020-03-10
>hCoV-19/Portugal/PT0009/2020|EPI_ISL_417994|2020-03-08
>hCoV-19/Portugal/PT0033/2020|EPI_ISL_418018|2020-03-16
>hCoV-19/Portugal/PT0017/2020|EPI_ISL_418002|2020-03-11
>hCoV-19/Portugal/PT0008/2020|EPI_ISL_417993|2020-03-08
>hCoV-19/Portugal/PT0038/2020|EPI_ISL_418023|2020-03-17
>hCoV-19/Portugal/PT0001b/2020|EPI_ISL_417986|2020-03-03
>hCoV-19/Portugal/PT0028/2020|EPI_ISL_418013|2020-03-07
>hCoV-19/Portugal/PT0016/2020|EPI_ISL_418001|2020-03-10
>hCoV-19/Portugal/PT0007/2020|EPI_ISL_417992|2020-03-07
>hCoV-19/Portugal/PT0010/2020|EPI_ISL_417995|2020-03-08
>hCoV-19/Portugal/PT0034/2020|EPI_ISL_418019|2020-03-15
>hCoV-19/Portugal/PT0022/2020|EPI_ISL_418007|2020-03-13
>hCoV-19/Portugal/PT0023/2020|EPI_ISL_418008|2020-03-13
>hCoV-19/Portugal/PT0019/2020|EPI_ISL_418004|2020-03-12
>hCoV-19/Portugal/PT0025/2020|EPI_ISL_418010|2020-03-03
>hCoV-19/Portugal/PT0027/2020|EPI_ISL_418012|2020-03-06
>hCoV-19/Portugal/PT0003/2020|EPI_ISL_417987|2020-03-03
>hCoV-19/Portugal/PT0004/2020|EPI_ISL_417988|2020-03-05
>hCoV-19/Portugal/PT0006a/2020|EPI_ISL_417990|2020-03-06
>hCoV-19/Portugal/PT0011/2020|EPI_ISL_417996|2020-03-08
>hCoV-19/Portugal/PT0006b/2020|EPI_ISL_417991|2020-03-08
>hCoV-19/Portugal/PT0039/2020|EPI_ISL_418024|2020-03-17
>hCoV-19/Portugal/PT0032/2020|EPI_ISL_418017|2020-03-16
>hCoV-19/Portugal/PT0018/2020|EPI_ISL_418003|2020-03-10
>hCoV-19/Portugal/PT0012/2020|EPI_ISL_417997|2020-03-07
>hCoV-19/Portugal/PT0013/2020|EPI_ISL_417998|2020-03-08
>hCoV-19/Portugal/PT0014/2020|EPI_ISL_417999|2020-03-07
>hCoV-19/Portugal/PT0005/2020|EPI_ISL_417989|2020-03-04
>hCoV-19/Portugal/PT0021/2020|EPI_ISL_418006|2020-03-13
>hCoV-19/Portugal/PT0037/2020|EPI_ISL_418022|2020-03-15
>hCoV-19/Portugal/PT0024/2020|EPI_ISL_418009|2020-03-15
>hCoV-19/Germany/Baden-Wuerttemberg-1/2020|EPI_ISL_412912|2020-02-25
>hCoV-19/Spain/Madrid_H10_39/2020|EPI_ISL_417963|2020-03-12
>hCoV-19/Spain/Madrid_H3_10/2020|EPI_ISL_417954|2020-03-12
>hCoV-19/Spain/Madrid_H11_40/2020|EPI_ISL_417967|2020-03-12
>hCoV-19/Spain/Madrid_LP12_21/2020|EPI_ISL_417972|2020-03-09
>hCoV-19/Spain/Madrid_LP15_4/2020|EPI_ISL_417978|2020-03-09
>hCoV-19/Spain/Madrid_H5_34/2020|EPI_ISL_417956|2020-03-11
>hCoV-19/Spain/Madrid_H7_36/2020|EPI_ISL_417957|2020-03-12
>hCoV-19/Spain/Madrid_LP10_12/2020|EPI_ISL_417969|2020-03-09
>hCoV-19/Japan/SMU-0311S2/2020|EPI_ISL_416524|2020-03-11
>hCoV-19/Japan/SMU-0311S3/2020|EPI_ISL_416525|2020-03-11
>hCoV-19/Brazil/MG0108/2020|EPI_ISL_417936|2020-03-15
>hCoV-19/USA/WA-UW238/2020|EPI_ISL_417452|2020-03-14
>hCoV-19/USA/WA-UW73/2020|EPI_ISL_415601|2020-03-10
>hCoV-19/Slovakia/SK-BMC2/2020|EPI_ISL_417878|2020-03-07
>hCoV-19/Brazil/GO0106/2020|EPI_ISL_417930|2020-03-13
>hCoV-19/England/20104023103/2020|EPI_ISL_417237|2020-03-03
>hCoV-19/England/20106087206/2020|EPI_ISL_417245|2020-03-02
>hCoV-19/USA/UT-00008/2020|EPI_ISL_417026|2020-03-20
>hCoV-19/South_Africa/R03006-20/2020|EPI_ISL_417186|2020-03-07
>hCoV-19/Scotland/CVR03/2020|EPI_ISL_414025|2020-03-01
>hCoV-19/Iceland/111/2020|EPI_ISL_417691|2020-03-11
>hCoV-19/Italy/CDG1/2020|EPI_ISL_412973|2020-02-20
>hCoV-19/USA/NY-NYUMC4/2020|EPI_ISL_416832|2020-03-16
>hCoV-19/Scotland/EDB004/2020|EPI_ISL_415629|2020-03-04
>hCoV-19/Iceland/214/2020|EPI_ISL_417831|2020-03-16
>hCoV-19/England/20104004402/2020|EPI_ISL_417223|2020-03-02
>hCoV-19/England/20102000306/2020|EPI_ISL_415146|2020-03-01
>hCoV-19/France/GE1973/2020|EPI_ISL_414631|2020-03-04
>hCoV-19/England/20104007503/2020|EPI_ISL_417227|2020-03-03
>hCoV-19/Iceland/239/2020|EPI_ISL_417567|2020-03-17
>hCoV-19/Brazil/SP0105/2020|EPI_ISL_417929|2020-03-13
>hCoV-19/England/20106005403/2020|EPI_ISL_417244|2020-03-03
>hCoV-19/Brazil/RJ0117/2020|EPI_ISL_417983|2020-03-19
>hCoV-19/England/20109099006/2020|EPI_ISL_417297|2020-03-06
>hCoV-19/Germany/NRW-13/2020|EPI_ISL_417458|2020-03-11
>hCoV-19/England/20104008502/2020|EPI_ISL_417229|2020-03-01
>hCoV-19/Mexico/CDMX-InDRE_01/2020|EPI_ISL_412972|2020-02-27
>hCoV-19/England/20099038206/2020|EPI_ISL_415129|2020-02-29
>hCoV-19/Iceland/261/2020|EPI_ISL_417589|2020-03-17
>hCoV-19/England/20108007002/2020|EPI_ISL_417255|2020-03-04
>hCoV-19/England/20104004502/2020|EPI_ISL_417224|2020-03-01
>hCoV-19/England/20104004902/2020|EPI_ISL_417226|2020-03-02
>hCoV-19/England/201040141/2020|EPI_ISL_414526|2020-03-03
>hCoV-19/England/200990660/2020|EPI_ISL_414523|2020-02-27
>hCoV-19/Portugal/CV63/2020|EPI_ISL_413648|2020-03-01
>hCoV-19/Iceland/244/2020|EPI_ISL_417572|2020-03-17
>hCoV-19/Luxembourg/LNS9371718/2020|EPI_ISL_417526|2020-03-18
>hCoV-19/Switzerland/GE06207/2020|EPI_ISL_415706|2020-03-06
>hCoV-19/Iceland/295/2020|EPI_ISL_417624|2020-03-18
>hCoV-19/Iceland/133/2020|EPI_ISL_417788|2020-03-12
>hCoV-19/Iceland/155/2020|EPI_ISL_417737|2020-03-15
>hCoV-19/Iceland/192/2020|EPI_ISL_417819|2020-03-15
>hCoV-19/Iceland/93/2020|EPI_ISL_417730|2020-03-10
>hCoV-19/Scotland/CVR05/2020|EPI_ISL_414027|2020-03-04
>hCoV-19/Iceland/184/2020|EPI_ISL_417550|2020-03-16
>hCoV-19/England/SHEF-BFD09/2020|EPI_ISL_416735|2020-03-09
>hCoV-19/Iceland/183/2020|EPI_ISL_417746|2020-03-16
>hCoV-19/Slovakia/SK-BMC1/2020|EPI_ISL_417877|2020-03-06
>hCoV-19/Iceland/149/2020|EPI_ISL_417799|2020-03-13
>hCoV-19/Iceland/176/2020|EPI_ISL_417812|2020-03-14
>hCoV-19/Iceland/211/2020|EPI_ISL_417763|2020-03-16
>hCoV-19/Iceland/163/2020|EPI_ISL_417775|2020-03-14
>hCoV-19/Iceland/164/2020|EPI_ISL_417758|2020-03-14
>hCoV-19/Iceland/237/2020|EPI_ISL_417565|2020-03-17
>hCoV-19/Iceland/322/2020|EPI_ISL_417651|2020-03-18
>hCoV-19/Iceland/308/2020|EPI_ISL_417637|2020-03-18
>hCoV-19/Iceland/224/2020|EPI_ISL_417839|2020-03-16
>hCoV-19/Iceland/317/2020|EPI_ISL_417646|2020-03-18
>hCoV-19/Iceland/241/2020|EPI_ISL_417569|2020-03-17
>hCoV-19/Iceland/209/2020|EPI_ISL_417764|2020-03-16
>hCoV-19/Iceland/53/2020|EPI_ISL_417851|2020-03-05
>hCoV-19/Iceland/156/2020|EPI_ISL_417803|2020-03-13
>hCoV-19/Iceland/150/2020|EPI_ISL_417711|2020-03-13
>hCoV-19/Iceland/226/2020|EPI_ISL_417754|2020-03-16
>hCoV-19/Scotland/EDB011/2020|EPI_ISL_415637|2020-03-04
>hCoV-19/Iceland/232/2020|EPI_ISL_417560|2020-03-17
>hCoV-19/Iceland/323/2020|EPI_ISL_417652|2020-03-18
>hCoV-19/Iceland/7/2020|EPI_ISL_417740|2020-03-15
>hCoV-19/Iceland/254/2020|EPI_ISL_417582|2020-03-17
>hCoV-19/Iceland/312/2020|EPI_ISL_417641|2020-03-18
>hCoV-19/Iceland/293/2020|EPI_ISL_417622|2020-03-18
>hCoV-19/Iceland/157/2020|EPI_ISL_417804|2020-03-13
>hCoV-19/Iceland/222/2020|EPI_ISL_417837|2020-03-16
>hCoV-19/Iceland/200/2020|EPI_ISL_417743|2020-03-16
>hCoV-19/Iceland/199/2020|EPI_ISL_417706|2020-03-16
>hCoV-19/Iceland/198/2020|EPI_ISL_417823|2020-03-16
>hCoV-19/Iceland/289/2020|EPI_ISL_417617|2020-03-18
>hCoV-19/Iceland/117/2020|EPI_ISL_417542|2020-03-17
>hCoV-19/Iceland/118/2020|EPI_ISL_417543|2020-03-17
>hCoV-19/Iceland/171/2020|EPI_ISL_417549|2020-03-14
>hCoV-19/Iceland/10/2020|EPI_ISL_417536|2020-03-16
>hCoV-19/Iceland/258/2020|EPI_ISL_417586|2020-03-17
>hCoV-19/Iceland/255/2020|EPI_ISL_417583|2020-03-17
>hCoV-19/Iceland/260/2020|EPI_ISL_417588|2020-03-17
>hCoV-19/Iceland/245/2020|EPI_ISL_417573|2020-03-16
>hCoV-19/Iceland/269/2020|EPI_ISL_417597|2020-03-17
>hCoV-19/Iceland/271/2020|EPI_ISL_417599|2020-03-17
>hCoV-19/Iceland/321/2020|EPI_ISL_417650|2020-03-18
>hCoV-19/Iceland/185/2020|EPI_ISL_417678|2020-03-16
>hCoV-19/Iceland/98/2020|EPI_ISL_417676|2020-03-16
>hCoV-19/Iceland/297/2020|EPI_ISL_417626|2020-03-18
>hCoV-19/Iceland/284/2020|EPI_ISL_417612|2020-03-17
>hCoV-19/Iceland/316/2020|EPI_ISL_417645|2020-03-18
>hCoV-19/Iceland/301/2020|EPI_ISL_417630|2020-03-18
>hCoV-19/Iceland/305/2020|EPI_ISL_417634|2020-03-18
>hCoV-19/Iceland/306/2020|EPI_ISL_417635|2020-03-18
>hCoV-19/Iceland/307/2020|EPI_ISL_417636|2020-03-18
>hCoV-19/Iceland/128/2020|EPI_ISL_417786|2020-03-12
>hCoV-19/Iceland/175/2020|EPI_ISL_417774|2020-03-16
>hCoV-19/Iceland/139/2020|EPI_ISL_417790|2020-03-12
>hCoV-19/Iceland/179/2020|EPI_ISL_417703|2020-03-16
>hCoV-19/Iceland/145/2020|EPI_ISL_417741|2020-03-13
>hCoV-19/Iceland/152/2020|EPI_ISL_417745|2020-03-13
>hCoV-19/Iceland/5/2020|EPI_ISL_417739|2020-03-13
>hCoV-19/Iceland/180/2020|EPI_ISL_417753|2020-03-16
>hCoV-19/Iceland/201/2020|EPI_ISL_417824|2020-03-16
>hCoV-19/Iceland/165/2020|EPI_ISL_417808|2020-03-15
>hCoV-19/Iceland/167/2020|EPI_ISL_417809|2020-03-15
>hCoV-19/Iceland/221/2020|EPI_ISL_417836|2020-03-16
>hCoV-19/Iceland/205/2020|EPI_ISL_417827|2020-03-16
>hCoV-19/Iceland/311/2020|EPI_ISL_417640|2020-03-18
>hCoV-19/Iceland/296/2020|EPI_ISL_417625|2020-03-18
>hCoV-19/Iceland/172/2020|EPI_ISL_417712|2020-03-15
>hCoV-19/Iceland/169/2020|EPI_ISL_417755|2020-03-13
>hCoV-19/Iceland/100/2020|EPI_ISL_417537|2020-03-16
>hCoV-19/Iceland/281/2020|EPI_ISL_417609|2020-03-17
>hCoV-19/Iceland/318/2020|EPI_ISL_417647|2020-03-18
>hCoV-19/Iceland/189/2020|EPI_ISL_417709|2020-03-16
>hCoV-19/Iceland/112/2020|EPI_ISL_417770|2020-03-11
>hCoV-19/Iceland/208/2020|EPI_ISL_417766|2020-03-16
>hCoV-19/Iceland/148/2020|EPI_ISL_417798|2020-03-13
>hCoV-19/Iceland/102/2020|EPI_ISL_417777|2020-03-10
>hCoV-19/Iceland/137/2020|EPI_ISL_417744|2020-03-13
>hCoV-19/Brazil/RJ0119/2020|EPI_ISL_417985|2020-03-19
>hCoV-19/England/20104003002/2020|EPI_ISL_417222|2020-03-04
>hCoV-19/Iceland/127/2020|EPI_ISL_417727|2020-03-12
>hCoV-19/Iceland/264/2020|EPI_ISL_417592|2020-03-17
>hCoV-19/Iceland/14/2020|EPI_ISL_417736|2020-03-01
>hCoV-19/Iceland/69/2020|EPI_ISL_417749|2020-03-08
>hCoV-19/Iceland/177/2020|EPI_ISL_417680|2020-03-15
>hCoV-19/Iceland/168/2020|EPI_ISL_417810|2020-03-13
>hCoV-19/England/20108007402/2020|EPI_ISL_417257|2020-03-03
>hCoV-19/England/20104008802/2020|EPI_ISL_417231|2020-03-03
>hCoV-19/England/20102098802/2020|EPI_ISL_417217|2020-03-01
>hCoV-19/England/20106004803/2020|EPI_ISL_417240|2020-03-03
>hCoV-19/England/SHEF-BFCC0/2020|EPI_ISL_416731|2020-03-03
>hCoV-19/Iceland/235/2020|EPI_ISL_417563|2020-03-16
>hCoV-19/Iceland/3/2020|EPI_ISL_417694|2020-03-13
>hCoV-19/Scotland/EDB003/2020|EPI_ISL_415640|2020-03-08
>hCoV-19/Scotland/EDB013/2020|EPI_ISL_415639|2020-03-10
>hCoV-19/Brazil/MG0101/2020|EPI_ISL_417925|2020-03-17
>hCoV-19/England/20109035906/2020|EPI_ISL_417260|2020-03-05
>hCoV-19/England/200991076/2020|EPI_ISL_414524|2020-03-01
>hCoV-19/Iceland/234/2020|EPI_ISL_417562|2020-03-17
>hCoV-19/Iceland/242/2020|EPI_ISL_417570|2020-03-17
>hCoV-19/Brazil/RJ0118/2020|EPI_ISL_417984|2020-03-19
>hCoV-19/Iceland/325/2020|EPI_ISL_417654|2020-03-18
>hCoV-19/Iceland/215/2020|EPI_ISL_417685|2020-03-16
>hCoV-19/Iceland/39/2020|EPI_ISL_417677|2020-03-04
>hCoV-19/Iceland/88/2020|EPI_ISL_417675|2020-03-10
>hCoV-19/Iceland/57/2020|EPI_ISL_417692|2020-03-06
>hCoV-19/Iceland/25/2020|EPI_ISL_417693|2020-03-02
>hCoV-19/Iceland/106/2020|EPI_ISL_417779|2020-03-11
>hCoV-19/Iceland/65/2020|EPI_ISL_417705|2020-03-07
>hCoV-19/Iceland/197/2020|EPI_ISL_417742|2020-03-16
>hCoV-19/Iceland/109/2020|EPI_ISL_417748|2020-03-11
>hCoV-19/Iceland/61/2020|EPI_ISL_417731|2020-03-06
>hCoV-19/Iceland/84/2020|EPI_ISL_417761|2020-03-10
>hCoV-19/USA/NY-NYUMC2/2020|EPI_ISL_416830|2020-03-16
>hCoV-19/Iceland/158/2020|EPI_ISL_417805|2020-03-13
>hCoV-19/Iceland/31/2020|EPI_ISL_417842|2020-03-03
>hCoV-19/Iceland/36/2020|EPI_ISL_417844|2020-03-04
>hCoV-19/Iceland/219/2020|EPI_ISL_417835|2020-03-16
>hCoV-19/Iceland/80/2020|EPI_ISL_417865|2020-03-09
>hCoV-19/Iceland/81/2020|EPI_ISL_417866|2020-03-09
>hCoV-19/Iceland/59/2020|EPI_ISL_417853|2020-03-06
>hCoV-19/Iceland/6/2020|EPI_ISL_417854|2020-03-13
>hCoV-19/Iceland/90/2020|EPI_ISL_417872|2020-03-10
>hCoV-19/Iceland/217/2020|EPI_ISL_417833|2020-03-16
>hCoV-19/Germany/NRW-20/2020|EPI_ISL_417465|2020-03-14
>hCoV-19/Germany/NRW-18/2020|EPI_ISL_417463|2020-03-13
>hCoV-19/Germany/NRW-23/2020|EPI_ISL_417468|2020-03-16
>hCoV-19/Germany/NRW-21/2020|EPI_ISL_417466|2020-03-14
>hCoV-19/Germany/NRW-22/2020|EPI_ISL_417467|2020-03-15
>hCoV-19/Germany/NRW-12/2020|EPI_ISL_417457|2020-03-10
>hCoV-19/Iceland/216/2020|EPI_ISL_417832|2020-03-16
>hCoV-19/Iceland/47/2020|EPI_ISL_417683|2020-03-05
>hCoV-19/Iceland/302/2020|EPI_ISL_417631|2020-03-18
>hCoV-19/Iceland/66/2020|EPI_ISL_417857|2020-03-07
>hCoV-19/Iceland/40/2020|EPI_ISL_417846|2020-03-04
>hCoV-19/Iceland/286/2020|EPI_ISL_417614|2020-03-18
>hCoV-19/Iceland/110/2020|EPI_ISL_417722|2020-03-11
>hCoV-19/Iceland/132/2020|EPI_ISL_417787|2020-03-12
>hCoV-19/Iceland/48/2020|EPI_ISL_417707|2020-03-05
>hCoV-19/Iceland/173/2020|EPI_ISL_417700|2020-03-15
>hCoV-19/USA/CA-CDPH-UC26/2020|EPI_ISL_417330|2020-03-13
>hCoV-19/Iceland/91/2020|EPI_ISL_417873|2020-03-10
>hCoV-19/Iceland/30/2020|EPI_ISL_417773|2020-03-03
>hCoV-19/France/HF1684/2020|EPI_ISL_414626|2020-02-29
>hCoV-19/France/HF1995/2020|EPI_ISL_414638|2020-03-04
>hCoV-19/USA/NY-NYUMC3/2020|EPI_ISL_416831|2020-03-16
>hCoV-19/Iceland/227/2020|EPI_ISL_417555|2020-03-17
>hCoV-19/Iceland/124/2020|EPI_ISL_417784|2020-03-12
>hCoV-19/USA/UT-00028/2020|EPI_ISL_417971|2020-03-24
>hCoV-19/USA/UPHL-06/2020|EPI_ISL_415544|2020-03-13
>hCoV-19/USA/UPHL-05/2020|EPI_ISL_415543|2020-03-13
>hCoV-19/Iceland/231/2020|EPI_ISL_417559|2020-03-17
>hCoV-19/Iceland/251/2020|EPI_ISL_417579|2020-03-17
>hCoV-19/Iceland/300/2020|EPI_ISL_417629|2020-03-18
>hCoV-19/Iceland/159/2020|EPI_ISL_417806|2020-03-13
>hCoV-19/Iceland/213/2020|EPI_ISL_417752|2020-03-16
>hCoV-19/Iceland/134/2020|EPI_ISL_417735|2020-03-12
>hCoV-19/Iceland/63/2020|EPI_ISL_417855|2020-03-07
>hCoV-19/France/HF1988/2020|EPI_ISL_414635|2020-03-04
>hCoV-19/Iceland/74/2020|EPI_ISL_417701|2020-03-09
>hCoV-19/Iceland/96/2020|EPI_ISL_417875|2020-03-10
>hCoV-19/Iceland/270/2020|EPI_ISL_417598|2020-03-17
>hCoV-19/Iceland/212/2020|EPI_ISL_417830|2020-03-16
>hCoV-19/France/HF1871/2020|EPI_ISL_414630|2020-03-03
>hCoV-19/France/PL1643/2020|EPI_ISL_414625|2020-02-26
>hCoV-19/England/20109050506/2020|EPI_ISL_417266|2020-03-05
>hCoV-19/Iceland/103/2020|EPI_ISL_417698|2020-03-10
>hCoV-19/England/20110000906/2020|EPI_ISL_417304|2020-03-06
>hCoV-19/England/20104009002/2020|EPI_ISL_417233|2020-03-02
>hCoV-19/England/20110000606/2020|EPI_ISL_417301|2020-03-06
>hCoV-19/England/20110000706/2020|EPI_ISL_417302|2020-03-05
>hCoV-19/England/20108003302/2020|EPI_ISL_417248|2020-03-03
>hCoV-19/England/20110043706/2020|EPI_ISL_417310|2020-03-07
>hCoV-19/England/201040081/2020|EPI_ISL_414525|2020-03-02
>hCoV-19/USA/CA-PC101P/2020|EPI_ISL_414648|2020-03-11
>hCoV-19/France/IDF1980/2020|EPI_ISL_414633|2020-03-04
>hCoV-19/France/N1620/2020|EPI_ISL_414624|2020-02-26
>hCoV-19/England/20100004706/2020|EPI_ISL_415133|2020-02-29
>hCoV-19/England/20100004806/2020|EPI_ISL_415134|2020-02-29
>hCoV-19/England/20100005406/2020|EPI_ISL_415135|2020-02-28
>hCoV-19/Slovakia/SK-BMC5/2020|EPI_ISL_417879|2020-03-06
>hCoV-19/USA/UT-00033/2020|EPI_ISL_417976|2020-03-24
>hCoV-19/England/20100121006/2020|EPI_ISL_415140|2020-02-29
>hCoV-19/England/20100121007/2020|EPI_ISL_415141|2020-02-29
>hCoV-19/Iceland/319/2020|EPI_ISL_417648|2020-03-18
>hCoV-19/France/HF1993/2020|EPI_ISL_414637|2020-03-04
>hCoV-19/Iceland/310/2020|EPI_ISL_417639|2020-03-18
>hCoV-19/Iceland/193/2020|EPI_ISL_417820|2020-03-16
>hCoV-19/Iceland/181/2020|EPI_ISL_417814|2020-03-16
>hCoV-19/Iceland/236/2020|EPI_ISL_417564|2020-03-17
>hCoV-19/Iceland/146/2020|EPI_ISL_417796|2020-03-13
>hCoV-19/Iceland/178/2020|EPI_ISL_417813|2020-03-15
>hCoV-19/Iceland/204/2020|EPI_ISL_417826|2020-03-16
>hCoV-19/Iceland/187/2020|EPI_ISL_417551|2020-03-16
>hCoV-19/Scotland/EDB009/2020|EPI_ISL_415636|2020-03-06
>hCoV-19/England/200990723/2020|EPI_ISL_414012|2020-02-27
>hCoV-19/England/20108006003/2020|EPI_ISL_417252|2020-03-05
>hCoV-19/England/20109098806/2020|EPI_ISL_417295|2020-03-08
>hCoV-19/England/20109097506/2020|EPI_ISL_417293|2020-03-08
>hCoV-19/Portugal/CV62/2020|EPI_ISL_413647|2020-03-01
>hCoV-19/Iceland/49/2020|EPI_ISL_417718|2020-03-05
>hCoV-19/Iceland/26/2020|EPI_ISL_417841|2020-03-03
>hCoV-19/England/20109052006/2020|EPI_ISL_417272|2020-03-06
>hCoV-19/England/20104013703/2020|EPI_ISL_417235|2020-03-02
>hCoV-19/England/SHEF-BFCB1/2020|EPI_ISL_416730|2020-03-03
>hCoV-19/England/SHEF-BFD18/2020|EPI_ISL_416736|2020-03-09
>hCoV-19/Iceland/37/2020|EPI_ISL_417681|2020-03-04
>hCoV-19/Germany/NRW-011/2020|EPI_ISL_414507|2020-03-03
>hCoV-19/Iceland/22/2020|EPI_ISL_417734|2020-03-02
>hCoV-19/Iceland/19/2020|EPI_ISL_417817|2020-03-02
>hCoV-19/Scotland/EDB005/2020|EPI_ISL_415632|2020-03-07
>hCoV-19/Scotland/EDB008/2020|EPI_ISL_415635|2020-03-09
>hCoV-19/Iceland/210/2020|EPI_ISL_417829|2020-03-16
>hCoV-19/Iceland/78/2020|EPI_ISL_417863|2020-03-09
>hCoV-19/Iceland/83/2020|EPI_ISL_417868|2020-03-09
>hCoV-19/Iceland/186/2020|EPI_ISL_417815|2020-03-16
>hCoV-19/England/SHEF-BFCDF/2020|EPI_ISL_416732|2020-03-03
>hCoV-19/England/SHEF-BFCFD/2020|EPI_ISL_416734|2020-03-09
>hCoV-19/England/SHEF-BFD27/2020|EPI_ISL_416737|2020-03-03
>hCoV-19/England/20110058706/2020|EPI_ISL_417311|2020-03-09
>hCoV-19/Germany/NRW-19/2020|EPI_ISL_417464|2020-03-14
>hCoV-19/New_Zealand/20VR0189/2020|EPI_ISL_416519|2020-03-02
>hCoV-19/New_Zealand/20VR019/2020|EPI_ISL_416520|2020-03-04
>hCoV-19/England/20104008902/2020|EPI_ISL_417232|2020-03-04
>hCoV-19/Iceland/238/2020|EPI_ISL_417566|2020-03-17
>hCoV-19/Iceland/126/2020|EPI_ISL_417785|2020-03-12
>hCoV-19/Iceland/129/2020|EPI_ISL_417714|2020-03-12
>hCoV-19/Iceland/62/2020|EPI_ISL_417757|2020-03-06
>hCoV-19/Iceland/97/2020|EPI_ISL_417876|2020-03-10
>hCoV-19/Iceland/153/2020|EPI_ISL_417802|2020-03-13
>hCoV-19/Iceland/144/2020|EPI_ISL_417795|2020-03-13
>hCoV-19/Iceland/303/2020|EPI_ISL_417632|2020-03-18
>hCoV-19/Iceland/130/2020|EPI_ISL_417713|2020-03-12
>hCoV-19/Iceland/56/2020|EPI_ISL_417852|2020-03-06
>hCoV-19/Iceland/73/2020|EPI_ISL_417861|2020-03-09
>hCoV-19/Iceland/33/2020|EPI_ISL_417702|2020-03-03
>hCoV-19/Iceland/70/2020|EPI_ISL_417728|2020-03-08
>hCoV-19/Iceland/82/2020|EPI_ISL_417867|2020-03-09
>hCoV-19/Iceland/54/2020|EPI_ISL_417684|2020-03-06
>hCoV-19/Iceland/12/2020|EPI_ISL_417688|2020-03-01
>hCoV-19/Iceland/23/2020|EPI_ISL_417840|2020-03-02
>hCoV-19/Iceland/77/2020|EPI_ISL_417862|2020-03-09
>hCoV-19/Iceland/50/2020|EPI_ISL_417769|2020-03-05
>hCoV-19/England/20108007302/2020|EPI_ISL_417256|2020-03-03
>hCoV-19/England/20108034006/2020|EPI_ISL_417258|2020-03-06
>hCoV-19/Iceland/334/2020|EPI_ISL_417663|2020-03-14
>hCoV-19/Iceland/335/2020|EPI_ISL_417664|2020-03-13
>hCoV-19/Iceland/233/2020|EPI_ISL_417561|2020-03-17
>hCoV-19/Scotland/EDB006/2020|EPI_ISL_415633|2020-03-09
>hCoV-19/Iceland/15/2020|EPI_ISL_417800|2020-03-02
>hCoV-19/Scotland/CVR01/2020|EPI_ISL_413221|2020-03-02
>hCoV-19/Iceland/267/2020|EPI_ISL_417595|2020-03-17
>hCoV-19/Iceland/290/2020|EPI_ISL_417619|2020-03-18
>hCoV-19/Scotland/EDB007/2020|EPI_ISL_415634|2020-03-06
>hCoV-19/Iceland/207/2020|EPI_ISL_417733|2020-03-16
>hCoV-19/Luxembourg/LNS2128808/2020|EPI_ISL_417530|2020-03-18
>hCoV-19/France/N2223/2020|EPI_ISL_416494|2020-03-04
>hCoV-19/Luxembourg/LNS6282845/2020|EPI_ISL_417533|2020-03-18
>hCoV-19/Italy/FVG-ICGEB_S5/2020|EPI_ISL_417419|2020-03-01
>hCoV-19/Italy/FVG-ICGEB_S1/2020|EPI_ISL_417418|2020-03-01
>hCoV-19/Luxembourg/LNS8489624/2020|EPI_ISL_417532|2020-03-18
>hCoV-19/France/HF2234/2020|EPI_ISL_416495|2020-03-10
>hCoV-19/France/B2346/2020|EPI_ISL_416510|2020-03-06
>hCoV-19/France/IDF2075/2020|EPI_ISL_415650|2020-03-02
>hCoV-19/France/HF2039/2020|EPI_ISL_415649|2020-03-05
>hCoV-19/France/HF2196/2020|EPI_ISL_416493|2020-03-08
>hCoV-19/France/BFC2147/2020|EPI_ISL_415652|2020-03-05
>hCoV-19/France/BFC2094/2020|EPI_ISL_415651|2020-03-05
>hCoV-19/France/IDF2279/2020|EPI_ISL_416500|2020-03-11
>hCoV-19/France/IDF2278/2020|EPI_ISL_416499|2020-03-11
>hCoV-19/Brazil/SPBR-01/2020|EPI_ISL_412964|2020-02-25
>hCoV-19/Finland/FIN-266/2020|EPI_ISL_414646|2020-03-04
>hCoV-19/Finland/FIN-114/2020|EPI_ISL_414640|2020-03-01
>hCoV-19/Spain/Madrid201442/2020|EPI_ISL_417010|2020-03-04
>hCoV-19/Spain/Galicia201663/2020|EPI_ISL_417007|2020-03-07
>hCoV-19/Iceland/1/2020|EPI_ISL_417535|2020-03-13
>hCoV-19/Iceland/LUH-01/2020|EPI_ISL_417481|2020-03-13
>hCoV-19/Brazil/MG0112/2020|EPI_ISL_417949|2020-03-17
>hCoV-19/Iceland/243/2020|EPI_ISL_417571|2020-03-17
>hCoV-19/Iceland/247/2020|EPI_ISL_417575|2020-03-17
>hCoV-19/Iceland/333/2020|EPI_ISL_417662|2020-03-14
>hCoV-19/Iceland/113/2020|EPI_ISL_417781|2020-03-11
>hCoV-19/Brazil/SPBR-04/2020|EPI_ISL_414017|2020-03-04
>hCoV-19/Brazil/SPBR-07/2020|EPI_ISL_416028|2020-03-03
>hCoV-19/Brazil/SPBR-08/2020|EPI_ISL_416029|2020-03-04
>hCoV-19/Brazil/SPBR-05/2020|EPI_ISL_414016|2020-02-29
>hCoV-19/Brazil/SPBR-09/2020|EPI_ISL_416031|2020-03-04
>hCoV-19/Italy/FVG-ICGEB_S8/2020|EPI_ISL_417421|2020-03-01
>hCoV-19/Brazil/SPBR-13/2020|EPI_ISL_416035|2020-03-05
>hCoV-19/Finland/FIN-508/2020|EPI_ISL_414643|2020-03-07
>hCoV-19/Switzerland/1000477796/2020|EPI_ISL_413022|2020-02-29
>hCoV-19/Finland/FIN03032020C/2020|EPI_ISL_413604|2020-03-03
>hCoV-19/Finland/FIN-313/2020|EPI_ISL_414641|2020-03-05
>hCoV-19/France/GE1977/2020|EPI_ISL_414632|2020-03-04
>hCoV-19/England/20109099106/2020|EPI_ISL_417298|2020-03-08
>hCoV-19/Switzerland/VD5615/2020|EPI_ISL_414023|2020-03-01
>hCoV-19/Switzerland/GE0199/2020|EPI_ISL_415455|2020-02-28
>hCoV-19/Switzerland/VD0503/2020|EPI_ISL_415459|2020-02-29
>hCoV-19/Switzerland/BS0914/2020|EPI_ISL_415701|2020-03-02
>hCoV-19/Switzerland/BE6651/2020|EPI_ISL_415456|2020-02-29
>hCoV-19/Switzerland/GR2988/2020|EPI_ISL_415698|2020-02-27
>hCoV-19/Switzerland/GR3043/2020|EPI_ISL_415699|2020-02-27
>hCoV-19/Switzerland/GE3895/2020|EPI_ISL_413997|2020-02-26
>hCoV-19/Switzerland/BE2536/2020|EPI_ISL_415704|2020-03-04
>hCoV-19/Switzerland/GE4984/2020|EPI_ISL_415708|2020-03-07
>hCoV-19/Switzerland/GE4135/2020|EPI_ISL_415705|2020-03-06
>hCoV-19/Switzerland/GE6679/2020|EPI_ISL_415707|2020-03-08
>hCoV-19/Switzerland/GE8102/2020|EPI_ISL_415458|2020-03-01
>hCoV-19/USA/CZB-RR057-011/2020|EPI_ISL_417935|2020-03-18
>hCoV-19/USA/CZB-RR057-006/2020|EPI_ISL_417932|2020-03-18
>hCoV-19/USA/UT-00032/2020|EPI_ISL_417974|2020-03-24
>hCoV-19/Wales/PHWC-23E85/2020|EPI_ISL_418122|2020-03-13
>hCoV-19/Iceland/282/2020|EPI_ISL_417610|2020-03-17
>hCoV-19/Iceland/188/2020|EPI_ISL_417816|2020-03-16
>hCoV-19/Iceland/104/2020|EPI_ISL_417538|2020-03-17
>hCoV-19/Iceland/4/2020|EPI_ISL_417845|2020-03-13
>hCoV-19/Vietnam/CM296/2020|EPI_ISL_416431|2020-03-06
>hCoV-19/Iceland/89/2020|EPI_ISL_417738|2020-03-10
>hCoV-19/Iceland/46/2020|EPI_ISL_417751|2020-03-04
>hCoV-19/Iceland/11/2020|EPI_ISL_417539|2020-03-16
>hCoV-19/Iceland/123/2020|EPI_ISL_417783|2020-03-11
>hCoV-19/Iceland/257/2020|EPI_ISL_417585|2020-03-17
>hCoV-19/Brazil/RJ0114/2020|EPI_ISL_417951|2020-03-17
>hCoV-19/Iceland/24/2020|EPI_ISL_417747|2020-03-11
>hCoV-19/Iceland/2/2020|EPI_ISL_417552|2020-03-16
>hCoV-19/Brazil/RJ0115/2020|EPI_ISL_417953|2020-03-18
>hCoV-19/Iceland/76/2020|EPI_ISL_417674|2020-03-09
>hCoV-19/Iceland/21/2020|EPI_ISL_417828|2020-03-02
>hCoV-19/Iceland/315/2020|EPI_ISL_417644|2020-03-18
>hCoV-19/Iceland/218/2020|EPI_ISL_417834|2020-03-16
>hCoV-19/Iceland/34/2020|EPI_ISL_417843|2020-03-03
>hCoV-19/Iceland/79/2020|EPI_ISL_417679|2020-03-09
>hCoV-19/Iceland/253/2020|EPI_ISL_417581|2020-03-17
>hCoV-19/Iceland/314/2020|EPI_ISL_417643|2020-03-18
>hCoV-19/Iceland/313/2020|EPI_ISL_417642|2020-03-18
>hCoV-19/Iceland/99/2020|EPI_ISL_417768|2020-03-10
>hCoV-19/USA/CZB-RR057-007/2020|EPI_ISL_417933|2020-03-18
>hCoV-19/Switzerland/SZ1417/2020|EPI_ISL_415702|2020-03-02
>hCoV-19/Switzerland/TI2045/2020|EPI_ISL_415703|2020-03-01
>hCoV-19/Switzerland/GE1422/2020|EPI_ISL_415454|2020-02-28
>hCoV-19/Switzerland/AG7120/2020|EPI_ISL_415457|2020-02-29
>hCoV-19/Czech_Republic/ChVir1912/2020|EPI_ISL_416743|2020-03
>hCoV-19/Congo/KN-13/2020|EPI_ISL_414647|2020-03-09
>hCoV-19/Luxembourg/LNS2013896/2020|EPI_ISL_417531|2020-03-18
>hCoV-19/France/IDF2256/2020|EPI_ISL_416498|2020-03-11
>hCoV-19/USA/WA-UW203/2020|EPI_ISL_417352|2020-03-12
>hCoV-19/France/B2337/2020|EPI_ISL_416506|2020-03-03
>hCoV-19/Finland/FIN-455/2020|EPI_ISL_414642|2020-03-08
>hCoV-19/France/B2336/2020|EPI_ISL_416505|2020-03-02
>hCoV-19/France/B2343/2020|EPI_ISL_416508|2020-03-06
>hCoV-19/France/B2349/2020|EPI_ISL_416512|2020-03-07
>hCoV-19/France/B2351/2020|EPI_ISL_416513|2020-03-07
>hCoV-19/France/B2344/2020|EPI_ISL_416509|2020-03-06
>hCoV-19/France/B2348/2020|EPI_ISL_416511|2020-03-07
>hCoV-19/France/B2330/2020|EPI_ISL_416502|2020-02-26
>hCoV-19/France/HF2237/2020|EPI_ISL_416496|2020-03-10
>hCoV-19/Taiwan/CGMH-CGU-12/2020|EPI_ISL_417525|2020-03-14
>hCoV-19/England/20104004802/2020|EPI_ISL_417225|2020-03-02
>hCoV-19/England/20104008702/2020|EPI_ISL_417230|2020-03-02
>hCoV-19/England/20102000206/2020|EPI_ISL_415145|2020-03-01
>hCoV-19/England/20100024006/2020|EPI_ISL_415138|2020-03-02
>hCoV-19/Brazil/SPBR-12/2020|EPI_ISL_416034|2020-03-04
>hCoV-19/Switzerland/1000477806/2020|EPI_ISL_413024|2020-02-29
>hCoV-19/England/20109053606/2020|EPI_ISL_417279|2020-03-07
>hCoV-19/England/20104009102/2020|EPI_ISL_417234|2020-03-02
>hCoV-19/Iceland/16/2020|EPI_ISL_417807|2020-03-02
>hCoV-19/England/20109099206/2020|EPI_ISL_417299|2020-03-08
>hCoV-19/England/20104015302/2020|EPI_ISL_417236|2020-03-01
>hCoV-19/Switzerland/1000477757/2020|EPI_ISL_413021|2020-02-29
>hCoV-19/Peru/010/2020|EPI_ISL_415787|2020-03-10
>hCoV-19/Vietnam/39607/2020|EPI_ISL_416428|2020-03-07
>hCoV-19/Belgium/DBD-03024/2020|EPI_ISL_416471|2020-03-02
>hCoV-19/Belgium/UMF-03025/2020|EPI_ISL_416472|2020-03-02
>hCoV-19/Belgium/GMH-03022/2020|EPI_ISL_416468|2020-03-02
>hCoV-19/Belgium/DBA-03032/2020|EPI_ISL_416475|2020-03-03
>hCoV-19/Belgium/BC-03016/2020|EPI_ISL_415157|2020-03-01
>hCoV-19/Denmark/SSI-01/2020|EPI_ISL_416142|2020-02-26
>hCoV-19/Belgium/QKJ-03015/2020|EPI_ISL_415158|2020-03-01
>hCoV-19/Belgium/VAG-03013/2020|EPI_ISL_415155|2020-03-01
>hCoV-19/Belgium/BM-03012/2020|EPI_ISL_415154|2020-03-01
>hCoV-19/Belgium/SH-03014/2020|EPI_ISL_415156|2020-03-01
>hCoV-19/Australia/QLDID920/2020|EPI_ISL_417032|2020-03-11
>hCoV-19/Taiwan/NTU03/2020|EPI_ISL_413592|2020-03-02
>hCoV-19/USA/WA-UW122/2020|EPI_ISL_416660|2020-03-10
>hCoV-19/USA/WA-UW178/2020|EPI_ISL_416716|2020-03-13
>hCoV-19/USA/WA-UW191/2020|EPI_ISL_416729|2020-03-13
>hCoV-19/USA/WA-UW78/2020|EPI_ISL_416434|2020-03-10
>hCoV-19/USA/WA-UW291/2020|EPI_ISL_418076|2020-03-15
>hCoV-19/Finland/FIN03032020A/2020|EPI_ISL_413602|2020-03-03
>hCoV-19/France/HF1870/2020|EPI_ISL_414629|2020-03-03
>hCoV-19/Luxembourg/LNS0158952/2020|EPI_ISL_417534|2020-03-18
>hCoV-19/Brazil/SPBR-03/2020|EPI_ISL_414014|2020-03-02
>hCoV-19/Switzerland/GE1402/2020|EPI_ISL_415700|2020-02-28
>hCoV-19/Vietnam/CM295/2020|EPI_ISL_416430|2020-03-06
>hCoV-19/Italy/INMI3/2020|EPI_ISL_417921|2020-03-01
>hCoV-19/Italy/INMI3/2020|EPI_ISL_418166|2020-03-01
>hCoV-19/Italy/INMI4/2020|EPI_ISL_417922|2020-02-28
>hCoV-19/Italy/INMI4/2020|EPI_ISL_418167|2020-02-28
>hCoV-19/Nigeria/Lagos01/2020|EPI_ISL_413550|2020-02-27
>hCoV-19/Switzerland/1000477797/2020|EPI_ISL_413023|2020-02-29
>hCoV-19/Finland/FIN-318/2020|EPI_ISL_414644|2020-03-04
>hCoV-19/USA/WA-UW159/2020|EPI_ISL_416697|2020-03-13
>hCoV-19/Switzerland/GE9586/2020|EPI_ISL_414022|2020-02-27
>hCoV-19/Switzerland/GE3121/2020|EPI_ISL_414019|2020-02-27
>hCoV-19/Switzerland/TI9486/2020|EPI_ISL_413996|2020-02-24
>hCoV-19/USA/WA-UW138/2020|EPI_ISL_416676|2020-03-11
>hCoV-19/USA/WA-UW213/2020|EPI_ISL_417362|2020-03-13
>hCoV-19/Congo/80/2020|EPI_ISL_417942|2020-03-18
>hCoV-19/Italy/UniMI03/2020|EPI_ISL_417447|2020-02-24
>hCoV-19/Italy/INMI5/2020|EPI_ISL_417923|2020-03-04
>hCoV-19/Italy/INMI5/2020|EPI_ISL_418168|2020-03-04
>hCoV-19/Denmark/SSI-09/2020|EPI_ISL_416141|2020-03-03
>hCoV-19/Singapore/4/2020|EPI_ISL_410535|2020-02-03
>hCoV-19/Australia/NSW62/2020|EPI_ISL_417412|2020-03-17
>hCoV-19/Australia/NSW37/2020|EPI_ISL_417395|2020-03-10
>hCoV-19/Australia/NSW39/2020|EPI_ISL_417397|2020-03-11
>hCoV-19/Australia/NSW47/2020|EPI_ISL_417402|2020-03-13
>hCoV-19/Australia/NSW61/2020|EPI_ISL_417411|2020-03-17
>hCoV-19/Australia/NSW54/2020|EPI_ISL_417407|2020-03-14
>hCoV-19/Australia/NSW50/2020|EPI_ISL_417404|2020-03-12
>hCoV-19/Australia/NSW14/2020|EPI_ISL_413600|2020-03-03
>hCoV-19/Australia/NSW11/2020|EPI_ISL_413597|2020-03-02
>hCoV-19/Australia/NSW13/2020|EPI_ISL_413599|2020-03-04
>hCoV-19/Australia/NSW40/2020|EPI_ISL_417398|2020-03-11
>hCoV-19/Australia/NSW35/2020|EPI_ISL_417393|2020-03-08
>hCoV-19/Australia/NSW53/2020|EPI_ISL_417406|2020-03-11
>hCoV-19/Australia/NSW36/2020|EPI_ISL_417394|2020-03-10
>hCoV-19/Australia/NSW41/2020|EPI_ISL_417399|2020-03-10
>hCoV-19/Australia/NSW58/2020|EPI_ISL_417410|2020-03-16
>hCoV-19/Australia/NSW57/2020|EPI_ISL_417409|2020-03-16
>hCoV-19/Australia/NSW52/2020|EPI_ISL_417405|2020-03-11
>hCoV-19/Australia/NSW56/2020|EPI_ISL_417408|2020-03-17
>hCoV-19/Australia/NSW38/2020|EPI_ISL_417396|2020-03-10
>hCoV-19/Australia/NSW48/2020|EPI_ISL_417403|2020-03-14
>hCoV-19/Australia/NSW45/2020|EPI_ISL_417401|2020-03-13
>hCoV-19/Australia/NSW44/2020|EPI_ISL_417400|2020-03-10
>hCoV-19/USA/WA-UW168/2020|EPI_ISL_416706|2020-03-13
>hCoV-19/Australia/QLDID921/2020|EPI_ISL_417033|2020-03-11
>hCoV-19/Czech_Republic/951/2020|EPI_ISL_414477|2020-03-01
>hCoV-19/Georgia/Tb-477/2020|EPI_ISL_415642|2020-03-10
>hCoV-19/Italy/UnivPM1/2020|EPI_ISL_417491|2020-03-03
>hCoV-19/USA/WA-UW271/2020|EPI_ISL_418056|2020-03-13
>hCoV-19/Wales/PHWC-23AEB/2020|EPI_ISL_418088|2020-03-12
>hCoV-19/Chile/Santiago-2/2020|EPI_ISL_414580|2020-03-05
>hCoV-19/Switzerland/BL0902/2020|EPI_ISL_414021|2020-02-27
>hCoV-19/Wales/PHWC-23ACD/2020|EPI_ISL_418086|2020-03-12
>hCoV-19/Iceland/228/2020|EPI_ISL_417556|2020-03-17
>hCoV-19/Iceland/268/2020|EPI_ISL_417596|2020-03-17
>hCoV-19/Iceland/41/2020|EPI_ISL_417847|2020-03-04
>hCoV-19/Iceland/291/2020|EPI_ISL_417620|2020-03-18
>hCoV-19/Iceland/336/2020|EPI_ISL_417665|2020-03-14
>hCoV-19/Iceland/42/2020|EPI_ISL_417673|2020-03-04
>hCoV-19/Iceland/95/2020|EPI_ISL_417874|2020-03-10
>hCoV-19/Iceland/45/2020|EPI_ISL_417715|2020-03-04
>hCoV-19/Iceland/67/2020|EPI_ISL_417723|2020-03-08
>hCoV-19/Iceland/60/2020|EPI_ISL_417760|2020-03-06
>hCoV-19/Iceland/27/2020|EPI_ISL_417721|2020-03-03
>hCoV-19/Iceland/18/2020|EPI_ISL_417710|2020-03-02
>hCoV-19/Iceland/161/2020|EPI_ISL_417725|2020-03-14
>hCoV-19/Iceland/64/2020|EPI_ISL_417856|2020-03-07
>hCoV-19/Iceland/20/2020|EPI_ISL_417695|2020-03-02
>hCoV-19/Iceland/108/2020|EPI_ISL_417708|2020-03-11
>hCoV-19/Iceland/125/2020|EPI_ISL_417690|2020-03-11
>hCoV-19/Iceland/107/2020|EPI_ISL_417780|2020-03-11
>hCoV-19/Germany/NRW-15/2020|EPI_ISL_417460|2020-03-11
>hCoV-19/Iceland/55/2020|EPI_ISL_417687|2020-03-06
>hCoV-19/USA/CZB-RR057-015/2020|EPI_ISL_417939|2020-03-18
>hCoV-19/Iceland/44/2020|EPI_ISL_417848|2020-03-04
>hCoV-19/Iceland/52/2020|EPI_ISL_417850|2020-03-05
>hCoV-19/USA/CA-CDPH-UC4/2020|EPI_ISL_413561|2020-02-27
>hCoV-19/Hangzhou/ZJU-03/2020|EPI_ISL_416044|2020-01-25
>hCoV-19/Hangzhou/ZJU-09/2020|EPI_ISL_416474|2020-01-28
>hCoV-19/Iceland/154/2020|EPI_ISL_417719|2020-03-13
>hCoV-19/USA/CZB-RR057-013/2020|EPI_ISL_417937|2020-03-18
>hCoV-19/Congo/KN-0054/2020|EPI_ISL_417437|2020-03-17
>hCoV-19/USA/WA-UW223/2020|EPI_ISL_417372|2020-03-13
>hCoV-19/USA/WI-03/2020|EPI_ISL_416523|2020-03-14
>hCoV-19/Wales/PHWC-24024/2020|EPI_ISL_418139|2020-03-16
>hCoV-19/Wales/PHWC-24015/2020|EPI_ISL_418138|2020-03-15
>hCoV-19/Congo/73/2020|EPI_ISL_417941|2020-03-18
>hCoV-19/Congo/KN-0043/2020|EPI_ISL_417435|2020-03-15
>hCoV-19/Congo/94/2020|EPI_ISL_417947|2020-03-19
>hCoV-19/Congo/KN-0072/2020|EPI_ISL_417442|2020-03-18
>hCoV-19/Luxembourg/LNS5731562/2020|EPI_ISL_417529|2020-03-18
>hCoV-19/England/20100022706/2020|EPI_ISL_415136|2020-02-29
>hCoV-19/Guangdong/ZQ-S2-P0061/2020|EPI_ISL_413901|2020-02-28
>hCoV-19/Luxembourg/LNS2848109/2020|EPI_ISL_417527|2020-03-18
>hCoV-19/Italy/UniSR1/2020|EPI_ISL_413489|2020-03-03
>hCoV-19/Iceland/265/2020|EPI_ISL_417593|2020-03-17
>hCoV-19/Iceland/266/2020|EPI_ISL_417594|2020-03-17
>hCoV-19/USA/WA-UW254/2020|EPI_ISL_418039|2020-03-13
>hCoV-19/France/Lyon_683/2020|EPI_ISL_416750|2020-03-06
>hCoV-19/France/Lyon_06487/2020|EPI_ISL_416754|2020-03-06
>hCoV-19/France/Lyon_06056/2020|EPI_ISL_417334|2020-03-04
>hCoV-19/France/Valence_532/2020|EPI_ISL_416749|2020-03-04
>hCoV-19/France/Clermont-Ferrand_650/2020|EPI_ISL_416752|2020-03-04
>hCoV-19/France/Lyon_06531/2020|EPI_ISL_416756|2020-03-06
>hCoV-19/France/Clermont-Ferrand_651/2020|EPI_ISL_416751|2020-03-05
>hCoV-19/France/Lyon_06625/2020|EPI_ISL_417337|2020-03-07
>hCoV-19/France/Lyon_06820/2020|EPI_ISL_417339|2020-03-08
>hCoV-19/France/Bourg-en-Bresse_06678/2020|EPI_ISL_416757|2020-03-07
>hCoV-19/France/Lyon_06464_/2020|EPI_ISL_416753|2020-03-06
>hCoV-19/France/Bourg-en-Bresse_06813/2020|EPI_ISL_417340|2020-03-07
>hCoV-19/France/Macon_06756/2020|EPI_ISL_417338|2020-03-07
>hCoV-19/France/Lyon_0668/2020|EPI_ISL_417336|2020-03-06
>hCoV-19/France/Pollionay_1733/2020|EPI_ISL_416745|2020-03-10
>hCoV-19/France/Lyon_487/2020|EPI_ISL_416747|2020-03-04
>hCoV-19/France/Lyon_06042/2020|EPI_ISL_417333|2020-03-04
>hCoV-19/France/Lyon_0693/2020|EPI_ISL_416758|2020-03-08
>hCoV-19/France/Lyon_508/2020|EPI_ISL_416748|2020-03-04
>hCoV-19/France/Valence_425/2020|EPI_ISL_416746|2020-03-03
>hCoV-19/Wuhan/WH04/2020|EPI_ISL_406801|2020-01-05
>hCoV-19/South_Korea/KCDC06/2020|EPI_ISL_412870|2020-01-30
>hCoV-19/South_Korea/KCDC07/2020|EPI_ISL_412871|2020-01-31
>hCoV-19/South_Korea/KCDC12/2020|EPI_ISL_412872|2020-02-01
>hCoV-19/South_Korea/KCDC24/2020|EPI_ISL_412873|2020-02-06
>hCoV-19/South_Korea/KCDC05/2020|EPI_ISL_412869|2020-01-30
>hCoV-19/Shandong/LY008/2020|EPI_ISL_414941|2020-01-30
>hCoV-19/Shandong/LY003/2020|EPI_ISL_414936|2020-01-23
>hCoV-19/France/IDF2284/2020|EPI_ISL_416501|2020-03-10
>hCoV-19/Denmark/SSI-104/2020|EPI_ISL_415648|2020-03-03
>hCoV-19/France/B2335/2020|EPI_ISL_416504|2020-03-02
>hCoV-19/Saudi_Arabia/SCDC-3324/2020|EPI_ISL_416522|2020-03-10
>hCoV-19/Saudi_Arabia/SCDC-3321/2020|EPI_ISL_416521|2020-03-10
>hCoV-19/Congo/KN-0070/2020|EPI_ISL_417441|2020-03-17
>hCoV-19/Denmark/SSI-04/2020|EPI_ISL_416153|2020-03-02
>hCoV-19/Denmark/SSI-101/2020|EPI_ISL_415646|2020-03-03
>hCoV-19/Congo/KN-0058/2020|EPI_ISL_417438|2020-03-17
>hCoV-19/Belgium/DB-03023/2020|EPI_ISL_416470|2020-03-02
>hCoV-19/Belgium/SN-03031/2020|EPI_ISL_416469|2020-03-03
>hCoV-19/Belgium/MTR-03021/2020|EPI_ISL_416467|2020-03-02
>hCoV-19/Belgium/MTR-03026/2020|EPI_ISL_416476|2020-03-02
>hCoV-19/Wales/PHWC-23EA3/2020|EPI_ISL_418124|2020-03-14
>hCoV-19/Wales/PHWC-242E2/2020|EPI_ISL_418165|2020-03-16
>hCoV-19/Wales/PHWC-2422E/2020|EPI_ISL_418155|2020-03-16
>hCoV-19/Wales/PHWC-241E5/2020|EPI_ISL_418153|2020-03-16
>hCoV-19/Shandong/LY007/2020|EPI_ISL_414940|2020-01-25
>hCoV-19/Shandong/LY005/2020|EPI_ISL_414938|2020-01-24
>hCoV-19/Portugal/PT0020/2020|EPI_ISL_418005|2020-03-12
>hCoV-19/Portugal/PT0040/2020|EPI_ISL_418025|2020-03-17
>hCoV-19/Portugal/PT0036/2020|EPI_ISL_418021|2020-03-16
>hCoV-19/Portugal/PT0035/2020|EPI_ISL_418020|2020-03-16
>hCoV-19/Spain/Madrid_LP14_3/2020|EPI_ISL_417975|2020-03-09
>hCoV-19/Spain/Madrid_H2_16/2020|EPI_ISL_417952|2020-03-09
>hCoV-19/Spain/Madrid_R10_33/2020|EPI_ISL_417981|2020-03-02
>hCoV-19/Spain/Madrid_R2_15/2020|EPI_ISL_417979|2020-03-03
>hCoV-19/Portugal/PT0042/2020|EPI_ISL_418027|2020-03-17
>hCoV-19/Spain/Madrid_H9_38/2020|EPI_ISL_417961|2020-03-12
>hCoV-19/USA/CZB-RR057-005/2020|EPI_ISL_417931|2020-03-18
>hCoV-19/England/20109039306/2020|EPI_ISL_417262|2020-03-06
>hCoV-19/England/20109056406/2020|EPI_ISL_417281|2020-03-06
>hCoV-19/England/20102115303/2020|EPI_ISL_417219|2020-03-01
>hCoV-19/England/20118044606/2020|EPI_ISL_417315|2020-03-13
>hCoV-19/Taiwan/CGMH-CGU-09/2020|EPI_ISL_417522|2020-03-13
>hCoV-19/Iceland/13/2020|EPI_ISL_417765|2020-02-27
>hCoV-19/USA/WA-UW108/2020|EPI_ISL_416646|2020-03-11
>hCoV-19/USA/WA-UW185/2020|EPI_ISL_416723|2020-03-14
>hCoV-19/USA/WA-UW197/2020|EPI_ISL_417346|2020-03-12
>hCoV-19/Wales/PHWC-2415E/2020|EPI_ISL_418149|2020-03-16
>hCoV-19/Netherlands/NoordBrabant_37/2020|EPI_ISL_414546|2020-03-06
>hCoV-19/Norway/1493/2020|EPI_ISL_417488|2020-02-29
>hCoV-19/Norway/1494/2020|EPI_ISL_417489|2020-02-29
>hCoV-19/Georgia/Tb-54/2020|EPI_ISL_415641|2020-02-27
>hCoV-19/Georgia/Tb-468/2020|EPI_ISL_415643|2020-03-10
>hCoV-19/South_Korea/KUMC02/2020|EPI_ISL_413018|2020-02-06
>hCoV-19/Pakistan/Gilgit1/2020|EPI_ISL_417444|2020-03-04
>hCoV-19/USA/NY1-PV08001/2020|EPI_ISL_414476|2020-02-29
>hCoV-19/Taiwan/CGMH-CGU-08/2020|EPI_ISL_417521|2020-03-10
>hCoV-19/Taiwan/CGMH-CGU-05/2020|EPI_ISL_415743|2020-02-27
>hCoV-19/Canada/BC_37_0-2/2020|EPI_ISL_412965|2020-02-16
>hCoV-19/Canada/BC_02421/2020|EPI_ISL_415581|2020-03-01
>hCoV-19/New_Zealand/01/2020|EPI_ISL_413490|2020-02-27
>hCoV-19/New_Zealand/20VR0206/2020|EPI_ISL_416526|2020-03-05
>hCoV-19/Canada/BC_69243/2020|EPI_ISL_415577|2020-02-20
>hCoV-19/England/200960041/2020|EPI_ISL_414008|2020-02-27
>hCoV-19/England/200990002/2020|EPI_ISL_414522|2020-02-28
>hCoV-19/Taiwan/CGMH-CGU-06/2020|EPI_ISL_417519|2020-03-05
>hCoV-19/Taiwan/CGMH-CGU-03/2020|EPI_ISL_415741|2020-02-26
>hCoV-19/Canada/BC_13297/2020|EPI_ISL_415578|2020-02-27
>hCoV-19/Guangdong/DG-S41-P0056/2020|EPI_ISL_413896|2020-02-28
>hCoV-19/Australia/VIC04/2020|EPI_ISL_416412|2020-03-02
>hCoV-19/Kuwait/KU17/2020|EPI_ISL_416542|2020-03-02
>hCoV-19/Shandong/IVDC-SD-001/2020|EPI_ISL_408482|2020-01-19
>hCoV-19/Kuwait/KU12/2020|EPI_ISL_416458|2020-03-02
>hCoV-19/Norway/1380/2020|EPI_ISL_417484|2020-02-26
>hCoV-19/Canada/BC_66353/2020|EPI_ISL_415587|2020-03-04
>hCoV-19/Kuwait/KU18/2020|EPI_ISL_416543|2020-03-02
>hCoV-19/Canada/BC_65034/2020|EPI_ISL_415585|2020-03-04
>hCoV-19/Canada/BC_25211/2020|EPI_ISL_415579|2020-03-02
>hCoV-19/Kuwait/KU09/2020|EPI_ISL_416541|2020-03-02
>hCoV-19/Taiwan/CGMH-CGU-07/2020|EPI_ISL_417520|2020-03-09
>hCoV-19/Australia/QLD09/2020|EPI_ISL_414414|2020-02-29
>hCoV-19/Wuhan/HBCDC-HB-05/2020|EPI_ISL_412981|2020-01-18
>hCoV-19/Hangzhou/ZJU-01/2020|EPI_ISL_415709|2020-01-25
>hCoV-19/Australia/VIC02/2020|EPI_ISL_416410|2020-01-24
>hCoV-19/Guangdong/JM-S1-P0062/2020|EPI_ISL_413902|2020-02-28
>hCoV-19/Guangdong/FS-S42-P0046/2020|EPI_ISL_413869|2020-02-28
>hCoV-19/Guangdong/MM-S1-P0048/2020|EPI_ISL_413871|2020-02-28
>hCoV-19/Guangdong/GDFS2020052-P0025/2020|EPI_ISL_413875|2020-02-10
>hCoV-19/Guangdong/GD2020227-P0029/2020|EPI_ISL_413880|2020-02-05
>hCoV-19/USA/WA-UW22/2020|EPI_ISL_414591|2020-03-06
>hCoV-19/Canada/BC_17397/2020|EPI_ISL_415580|2020-02-28
>hCoV-19/England/20109050606/2020|EPI_ISL_417267|2020-03-05
>hCoV-19/Finland/FIN03032020B/2020|EPI_ISL_413603|2020-03-03
>hCoV-19/Finland/FIN01032020/2020|EPI_ISL_413605|2020-03-01
>hCoV-19/Georgia/Tb-537/2020|EPI_ISL_416480|2020-03-11
>hCoV-19/England/20102068506/2020|EPI_ISL_415149|2020-03-01
>hCoV-19/England/20100001406/2020|EPI_ISL_415132|2020-02-28
>hCoV-19/France/B2340/2020|EPI_ISL_416507|2020-03-05
>hCoV-19/France/B2334/2020|EPI_ISL_416503|2020-03-01
>hCoV-19/Switzerland/1000477102/2020|EPI_ISL_413019|2020-02-26
>hCoV-19/Brazil/ES-225/2020|EPI_ISL_415128|2020-02-29
>hCoV-19/Hong_Kong/Case2_18012020/2020|EPI_ISL_417177|2020-01-23
>hCoV-19/South_Korea/SNU01/2020|EPI_ISL_411929|2020-01
>hCoV-19/USA/CruiseA-21/2020|EPI_ISL_414480|2020-02-21
>hCoV-19/USA/CruiseA-23/2020|EPI_ISL_414482|2020-02-18
>hCoV-19/Japan/DP0065/2020|EPI_ISL_416570|2020-02-15
>hCoV-19/England/20109098906/2020|EPI_ISL_417296|2020-03-06
>hCoV-19/USA/CruiseA-24/2020|EPI_ISL_414483|2020-02-17
>hCoV-19/Congo/158/2020|EPI_ISL_417950|2020-03-20
>hCoV-19/Congo/KN-0059/2020|EPI_ISL_417439|2020-03-17
>hCoV-19/USA/WI1/2020|EPI_ISL_408670|2020-01-31
>hCoV-19/USA/TX1/2020|EPI_ISL_411956|2020-02-11
>hCoV-19/Germany/BavPat3/2020|EPI_ISL_414521|2020-03-02
>hCoV-19/Colombia/79256/2020|EPI_ISL_417924|2020-03-11
>hCoV-19/Chile/Talca-1/2020|EPI_ISL_414577|2020-03-02
>hCoV-19/Chile/Talca-2/2020|EPI_ISL_414578|2020-03-04
>hCoV-19/England/01/2020|EPI_ISL_407071|2020-01-29
>hCoV-19/England/02/2020|EPI_ISL_407073|2020-01-29
>hCoV-19/Guangdong/2020XN4291-P0038/2020|EPI_ISL_413889|2020-01-30
>hCoV-19/Sichuan/IVDC-SC-001/2020|EPI_ISL_408484|2020-01-15
>hCoV-19/New_Zealand/20VR0275/2020|EPI_ISL_416538|2020-03-15
>hCoV-19/Guangzhou/GZMU0042/2020|EPI_ISL_414688|2020-02-25
>hCoV-19/USA/WA-UW158/2020|EPI_ISL_416696|2020-03-13
>hCoV-19/Hangzhou/HZCDC0001/2020|EPI_ISL_407313|2020-01-19
>hCoV-19/Shanghai/SH0119/2020|EPI_ISL_416404|2020-02-09
>hCoV-19/Shanghai/SH0031/2020|EPI_ISL_416340|2020-02-02
>hCoV-19/Shanghai/SH0067/2020|EPI_ISL_416370|2020-02-01
>hCoV-19/Shanghai/SH0009/2020|EPI_ISL_416322|2020-01-29
>hCoV-19/Shanghai/SH0013/2020|EPI_ISL_416326|2020-01-30
>hCoV-19/Shanghai/SH0043/2020|EPI_ISL_416352|2020-01-30
>hCoV-19/Shanghai/SH0065/2020|EPI_ISL_416368|2020-02-05
>hCoV-19/Shanghai/SH0074/2020|EPI_ISL_416377|2020-02-07
>hCoV-19/Shanghai/SH0115/2020|EPI_ISL_416402|2020-02-11
>hCoV-19/Shanghai/SH0003/2020|EPI_ISL_416317|2020-01-25
>hCoV-19/Shanghai/SH0002/2020|EPI_ISL_416316|2020-01-25
>hCoV-19/Shanghai/SH0114/2020|EPI_ISL_416401|2020-02-02
>hCoV-19/Shanghai/SH0012/2020|EPI_ISL_416325|2020-02-02
>hCoV-19/Shanghai/SH0069/2020|EPI_ISL_416372|2020-02-01
>hCoV-19/Shanghai/SH0110/2020|EPI_ISL_416399|2020-02-13
>hCoV-19/Shanghai/SH0026/2020|EPI_ISL_416335|2020-02-02
>hCoV-19/Shanghai/SH0029/2020|EPI_ISL_416338|2020-02-01
>hCoV-19/Shanghai/SH0079/2020|EPI_ISL_416381|2020-02-01
>hCoV-19/Shanghai/SH0128/2020|EPI_ISL_416409|2020-02-02
>hCoV-19/Shanghai/SH0117/2020|EPI_ISL_416403|2020-02-02
>hCoV-19/Japan/DP0697/2020|EPI_ISL_416616|2020-02-17
>hCoV-19/Japan/DP0236/2020|EPI_ISL_416585|2020-02-16
>hCoV-19/Shanghai/SH0030/2020|EPI_ISL_416339|2020-02-03
>hCoV-19/Shanghai/SH0024/2020|EPI_ISL_416333|2020-01-30
>hCoV-19/Shanghai/SH0010/2020|EPI_ISL_416323|2020-01-29
>hCoV-19/Shanghai/SH0028/2020|EPI_ISL_416337|2020-02-04
>hCoV-19/Shanghai/SH0073/2020|EPI_ISL_416376|2020-02-05
>hCoV-19/Shanghai/SH0055/2020|EPI_ISL_416363|2020-02-08
>hCoV-19/Shanghai/SH0053/2020|EPI_ISL_416361|2020-02-01
>hCoV-19/Japan/DP0294/2020|EPI_ISL_416592|2020-02-16
>hCoV-19/Shanghai/SH0007/2020|EPI_ISL_416320|2020-01-28
>hCoV-19/Shanghai/SH0049/2020|EPI_ISL_416357|2020-02-01
>hCoV-19/Shanghai/SH0032/2020|EPI_ISL_416341|2020-02-01
>hCoV-19/Shanghai/SH0034/2020|EPI_ISL_416343|2020-02-04
>hCoV-19/Shanghai/SH0008/2020|EPI_ISL_416321|2020-01-28
>hCoV-19/Shanghai/SH0109/2020|EPI_ISL_416398|2020-02-02
>hCoV-19/Shanghai/SH0093/2020|EPI_ISL_416389|2020-01-21
>hCoV-19/Shanghai/SH0041/2020|EPI_ISL_416350|2020-01-29
>hCoV-19/Shanghai/SH0107/2020|EPI_ISL_416397|2020-02-02
>hCoV-19/Shanghai/SH0022/2020|EPI_ISL_416331|2020-01-30
>hCoV-19/Shanghai/SH0023/2020|EPI_ISL_416332|2020-01-30
>hCoV-19/Shanghai/SH0126/2020|EPI_ISL_416407|2020-02-15
>hCoV-19/Shanghai/SH0125/2020|EPI_ISL_416406|2020-02-15
>hCoV-19/Shanghai/SH0070/2020|EPI_ISL_416373|2020-02-07
>hCoV-19/Shanghai/SH0080/2020|EPI_ISL_416382|2020-02-08
>hCoV-19/Shanghai/SH0027/2020|EPI_ISL_416336|2020-02-01
>hCoV-19/Shanghai/SH0011/2020|EPI_ISL_416324|2020-01-29
>hCoV-19/Shanghai/SH0072/2020|EPI_ISL_416375|2020-02-01
>hCoV-19/Shanghai/SH0044/2020|EPI_ISL_416353|2020-02-04
>hCoV-19/Shanghai/SH0101/2020|EPI_ISL_416393|2020-02-09
>hCoV-19/Shanghai/SH0102/2020|EPI_ISL_416394|2020-02-14
>hCoV-19/Shanghai/SH0077/2020|EPI_ISL_416380|2020-02-09
>hCoV-19/Shanghai/SH0121/2020|EPI_ISL_416405|2020-02-02
>hCoV-19/Shanghai/SH0054/2020|EPI_ISL_416362|2020-02-02
>hCoV-19/Shanghai/SH0083/2020|EPI_ISL_416384|2020-02-04
>hCoV-19/Shanghai/SH0058/2020|EPI_ISL_416365|2020-01-30
>hCoV-19/Shanghai/SH0038/2020|EPI_ISL_416347|2020-02-06
>hCoV-19/Shanghai/SH0025/2020|EPI_ISL_416334|2020-02-06
>hCoV-19/Shanghai/SH0014/2020|EPI_ISL_416327|2020-01-28
>hCoV-19/Shanghai/SH0076/2020|EPI_ISL_416379|2020-02-01
>hCoV-19/Shanghai/SH0075/2020|EPI_ISL_416378|2020-01-30
>hCoV-19/Shanghai/SH0004/2020|EPI_ISL_416318|2020-01-28
>hCoV-19/Shanghai/SH0051/2020|EPI_ISL_416359|2020-02-06
>hCoV-19/Shanghai/SH0088/2020|EPI_ISL_416387|2020-02-01
>hCoV-19/Shanghai/SH0060/2020|EPI_ISL_416367|2020-02-01
>hCoV-19/Shanghai/SH0112/2020|EPI_ISL_416400|2020-02-02
>hCoV-19/Shanghai/SH0091/2020|EPI_ISL_416388|2020-02-05
>hCoV-19/Shanghai/SH0066/2020|EPI_ISL_416369|2020-02-05
>hCoV-19/USA/MN2-MDH2/2020|EPI_ISL_414589|2020-03-07
>hCoV-19/Shanghai/SH0056/2020|EPI_ISL_416364|2020-02-08
>hCoV-19/Shanghai/SH0127/2020|EPI_ISL_416408|2020-02-12
>hCoV-19/Shanghai/SH0020/2020|EPI_ISL_416329|2020-02-01
>hCoV-19/Shanghai/SH0050/2020|EPI_ISL_416358|2020-02-05
>hCoV-19/Shanghai/SH0040/2020|EPI_ISL_416349|2020-01-30
>hCoV-19/Shanghai/SH0033/2020|EPI_ISL_416342|2020-02-04
>hCoV-19/Shanghai/SH0068/2020|EPI_ISL_416371|2020-02-05
>hCoV-19/Shanghai/SH0047/2020|EPI_ISL_416355|2020-02-04
>hCoV-19/Shanghai/SH0094/2020|EPI_ISL_416390|2020-01-31
>hCoV-19/Shanghai/SH0085/2020|EPI_ISL_416385|2020-01-30
>hCoV-19/Shanghai/SH0021/2020|EPI_ISL_416330|2020-02-02
>hCoV-19/Shanghai/SH0042/2020|EPI_ISL_416351|2020-02-06
>hCoV-19/Shanghai/SH0036/2020|EPI_ISL_416345|2020-02-04
>hCoV-19/Shanghai/SH0039/2020|EPI_ISL_416348|2020-02-06
>hCoV-19/Hangzhou/ZJU-06/2020|EPI_ISL_416047|2020-02-02
>hCoV-19/Shanghai/SH0045/2020|EPI_ISL_416354|2020-02-04
>hCoV-19/Shanghai/SH0037/2020|EPI_ISL_416346|2020-01-30
>hCoV-19/China/WF0021/2020|EPI_ISL_413751|2020-02
>hCoV-19/Vietnam/VR03-38142/2020|EPI_ISL_408668|2020-01-24
>hCoV-19/Vietnam/38142/2020|EPI_ISL_416427|2020-01-24
>hCoV-19/Shanghai/SH0017/2020|EPI_ISL_416328|2020-02-01
>hCoV-19/Shanghai/SH0098/2020|EPI_ISL_416391|2020-02-02
>hCoV-19/Shanghai/SH0100/2020|EPI_ISL_416392|2020-02-02
>hCoV-19/Shanghai/SH0005/2020|EPI_ISL_416319|2020-01-28
>hCoV-19/Taiwan/NTU01/2020|EPI_ISL_408489|2020-01-31
>hCoV-19/Canada/BC_41851/2020|EPI_ISL_415584|2020-03-02
>hCoV-19/Guangdong/FS-S34-P0015/2020|EPI_ISL_413890|2020-02-28
>hCoV-19/New_Zealand/20VR0276/2020|EPI_ISL_416539|2020-03-15
>hCoV-19/USA/MN26-MDH26/2020|EPI_ISL_417194|2020-03-12
>hCoV-19/USA/MN3-MDH3/2020|EPI_ISL_414590|2020-03-09
>hCoV-19/USA/MN1-MDH1/2020|EPI_ISL_414588|2020-03-05
>hCoV-19/USA/WA-UW119/2020|EPI_ISL_416657|2020-03-11
>hCoV-19/Guangdong/DG-S9-P0045/2020|EPI_ISL_413868|2020-02-28
>hCoV-19/Wales/PHWC-23D79/2020|EPI_ISL_418111|2020-03-13
>hCoV-19/Wales/PHWC-23EFE/2020|EPI_ISL_418127|2020-03-15
>hCoV-19/Wales/PHWC-23DF1/2020|EPI_ISL_418115|2020-03-13
>hCoV-19/Wales/PHWC-240D9/2020|EPI_ISL_418143|2020-03-14
>hCoV-19/Wales/PHWC-23C21/2020|EPI_ISL_418100|2020-03-14
>hCoV-19/Wales/PHWC-23FFB/2020|EPI_ISL_418136|2020-03-15
>hCoV-19/Wales/PHWC-23FEC/2020|EPI_ISL_418135|2020-03-15
>hCoV-19/Wales/PHWC-2423D/2020|EPI_ISL_418156|2020-03-16
>hCoV-19/Wales/PHWC-23F46/2020|EPI_ISL_418129|2020-03-15
>hCoV-19/Wales/PHWC-2416D/2020|EPI_ISL_418150|2020-03-16
>hCoV-19/Wales/PHWC-23F19/2020|EPI_ISL_418128|2020-03-15
>hCoV-19/Wales/PHWC-240CA/2020|EPI_ISL_418142|2020-03-14
>hCoV-19/Australia/VIC07/2020|EPI_ISL_416415|2020-02-08
>hCoV-19/Guangdong/DG-S2-P0054/2020|EPI_ISL_413894|2020-02-28
>hCoV-19/Wales/PHWC-23E67/2020|EPI_ISL_418120|2020-03-13
>hCoV-19/Malaysia/MKAK-CL-2020-5045/2020|EPI_ISL_416829|2020-02-20
>hCoV-19/Portugal/PT0015/2020|EPI_ISL_418000|2020-03-10
>hCoV-19/Portugal/PT0041/2020|EPI_ISL_418026|2020-03-17
>hCoV-19/England/200641094/2020|EPI_ISL_414040|2020-02-05
>hCoV-19/England/200690300/2020|EPI_ISL_414042|2020-02-08
>hCoV-19/England/200690245/2020|EPI_ISL_414041|2020-02-08
>hCoV-19/England/200690306/2020|EPI_ISL_414043|2020-02-07
>hCoV-19/England/20109050106/2020|EPI_ISL_417263|2020-03-06
>hCoV-19/England/200690756/2020|EPI_ISL_414044|2020-02-08
>hCoV-19/England/20110097506/2020|EPI_ISL_417313|2020-03-08
>hCoV-19/England/20109058906/2020|EPI_ISL_417283|2020-03-06
>hCoV-19/Slovakia/SK-BMC6/2020|EPI_ISL_417880|2020-03-08
>hCoV-19/England/20110015106/2020|EPI_ISL_417306|2020-03-08
>hCoV-19/England/20110059306/2020|EPI_ISL_417312|2020-03-08
>hCoV-19/England/20109050306/2020|EPI_ISL_417264|2020-03-04
>hCoV-19/England/20109052506/2020|EPI_ISL_417276|2020-03-07
>hCoV-19/England/20109093706/2020|EPI_ISL_417286|2020-03-05
>hCoV-19/Iceland/298/2020|EPI_ISL_417627|2020-03-18
>hCoV-19/Iceland/320/2020|EPI_ISL_417649|2020-03-18
>hCoV-19/Iceland/299/2020|EPI_ISL_417628|2020-03-18
>hCoV-19/Iceland/276/2020|EPI_ISL_417604|2020-03-17
>hCoV-19/Iceland/337/2020|EPI_ISL_417666|2020-03-15
>hCoV-19/England/20109093606/2020|EPI_ISL_417285|2020-03-06
>hCoV-19/Wales/PHWC-23A81/2020|EPI_ISL_418084|2020-03-12
>hCoV-19/Wales/PHWC-2414F/2020|EPI_ISL_418148|2020-03-16
>hCoV-19/Wales/PHWC-23CB8/2020|EPI_ISL_418101|2020-03-15
>hCoV-19/Wales/PHWC-23CF4/2020|EPI_ISL_418105|2020-03-15
>hCoV-19/USA/CA-SCCPHD-UC16/2020|EPI_ISL_417320|2020-03-04
>hCoV-19/Wuhan/IPBCAMS-WH-02/2019|EPI_ISL_403931|2019-12-30
>hCoV-19/England/20102000906/2020|EPI_ISL_415148|2020-03-03
>hCoV-19/Shanghai/SH0048/2020|EPI_ISL_416356|2020-02-01
>hCoV-19/China/IQTC02/2020|EPI_ISL_412967|2020-01-29
>hCoV-19/Netherlands/Oisterwijk_1364072/2020|EPI_ISL_413580|2020-03-02
>hCoV-19/Netherlands/Utrecht_1364066/2020|EPI_ISL_413590|2020-03-02
>hCoV-19/Netherlands/Rotterdam_1363790/2020|EPI_ISL_413582|2020-03-01
>hCoV-19/Netherlands/Utrecht_12/2020|EPI_ISL_414462|2020-03-04
>hCoV-19/Netherlands/NoordBrabant_10/2020|EPI_ISL_414431|2020-03-02
>hCoV-19/Netherlands/Rotterdam_1364040/2020|EPI_ISL_413583|2020-03-02
>hCoV-19/Netherlands/Naarden_1364774/2020|EPI_ISL_413577|2020-03-02
>hCoV-19/Netherlands/Andel_1365066/2020|EPI_ISL_413564|2020-03-01
>hCoV-19/Netherlands/NA_32/2020|EPI_ISL_415489|2020-03-13
>hCoV-19/Netherlands/NoordBrabant_51/2020|EPI_ISL_415507|2020
>hCoV-19/Netherlands/NoordBrabant_48/2020|EPI_ISL_415505|2020-03-11
>hCoV-19/Netherlands/NoordBrabant_11/2020|EPI_ISL_414432|2020-03-02
>hCoV-19/Netherlands/Hardinxveld_Giessendam_1364806/2020|EPI_ISL_413573|2020-03-02
>hCoV-19/Netherlands/NoordBrabant_61/2020|EPI_ISL_415517|2020
>hCoV-19/Netherlands/NoordBrabant_63/2020|EPI_ISL_415519|2020
>hCoV-19/Netherlands/Tilburg_/2020|EPI_ISL_413585|2020
>hCoV-19/Netherlands/Loon_op_zand_1363512/2020|EPI_ISL_413576|2020-02-29
>hCoV-19/Netherlands/NoordBrabant_19/2020|EPI_ISL_414459|2020-03-06
>hCoV-19/Netherlands/NoordBrabant_18/2020|EPI_ISL_414458|2020-03-05
>hCoV-19/Netherlands/Coevorden_1363618/2020|EPI_ISL_413567|2020
>hCoV-19/Netherlands/Dalen_1363624/2020|EPI_ISL_413568|2020-03-01
>hCoV-19/Netherlands/NoordBrabant_68/2020|EPI_ISL_415524|2020-03-12
>hCoV-19/Netherlands/NoordBrabant_44/2020|EPI_ISL_415501|2020-03-11
>hCoV-19/Netherlands/NoordBrabant_57/2020|EPI_ISL_415513|2020-03-11
>hCoV-19/Netherlands/NoordBrabant_65/2020|EPI_ISL_415521|2020
>hCoV-19/Netherlands/NoordBrabant_53/2020|EPI_ISL_415509|2020
>hCoV-19/Netherlands/NoordBrabant_42/2020|EPI_ISL_415500|2020-03-10
>hCoV-19/Netherlands/Oss_1363500/2020|EPI_ISL_413581|2020-02-29
>hCoV-19/Netherlands/NA_22/2020|EPI_ISL_415479|2020-03-08
>hCoV-19/Netherlands/NoordBrabant_12/2020|EPI_ISL_414452|2020-03-06
>hCoV-19/Netherlands/Tilburg_1363354/2020|EPI_ISL_413586|2020-02-27
>hCoV-19/Netherlands/NoordBrabant_49/2020|EPI_ISL_415506|2020-03-11
>hCoV-19/Netherlands/NoordBrabant_52/2020|EPI_ISL_415508|2020-03-09
>hCoV-19/Netherlands/NoordBrabant_60/2020|EPI_ISL_415516|2020-03-11
>hCoV-19/Netherlands/NoordBrabant_54/2020|EPI_ISL_415510|2020-03-09
>hCoV-19/Netherlands/Nieuwendijk_1363582/2020|EPI_ISL_413578|2020-03-01
>hCoV-19/Netherlands/ZuidHolland_7/2020|EPI_ISL_414467|2020-03-05
>hCoV-19/Netherlands/Rotterdam_1364740/2020|EPI_ISL_413584|2020-03-03
>hCoV-19/Netherlands/NoordHolland_1/2020|EPI_ISL_414433|2020-03-03
>hCoV-19/Netherlands/Overijssel_1/2020|EPI_ISL_414434|2020-03-03
>hCoV-19/Netherlands/Limburg_2/2020|EPI_ISL_414424|2020-03-03
>hCoV-19/Netherlands/Gelderland_1/2020|EPI_ISL_414423|2020-03-02
>hCoV-19/Netherlands/NoordBrabant_15/2020|EPI_ISL_414455|2020-03-06
>hCoV-19/Netherlands/NoordBrabant_14/2020|EPI_ISL_414454|2020-03-05
>hCoV-19/Netherlands/NoordBrabant_2/2020|EPI_ISL_414449|2020-03-03
>hCoV-19/Netherlands/Utrecht_7/2020|EPI_ISL_414440|2020-03-03
>hCoV-19/Netherlands/Utrecht_10/2020|EPI_ISL_414442|2020-03-03
>hCoV-19/Netherlands/ZuidHolland_1/2020|EPI_ISL_414444|2020-03-02
>hCoV-19/Netherlands/ZuidHolland_10/2020|EPI_ISL_414446|2020-03-03
>hCoV-19/Netherlands/Utrecht_5/2020|EPI_ISL_414439|2020-03-02
>hCoV-19/Netherlands/Utrecht_4/2020|EPI_ISL_414438|2020-03-03
>hCoV-19/Netherlands/Utrecht_13/2020|EPI_ISL_414463|2020-03-04
>hCoV-19/Netherlands/NA_7/2020|EPI_ISL_415496|2020-03-09
>hCoV-19/Netherlands/Gelderland_3/2020|EPI_ISL_415463|2020-03-09
>hCoV-19/Netherlands/NoordBrabant_67/2020|EPI_ISL_415523|2020
>hCoV-19/Netherlands/NoordBrabant_58/2020|EPI_ISL_415514|2020-03-11
>hCoV-19/Netherlands/ZuidHolland_29/2020|EPI_ISL_415533|2020-03-09
>hCoV-19/Netherlands/ZuidHolland_25/2020|EPI_ISL_415529|2020-03-09
>hCoV-19/Netherlands/NoordBrabant_45/2020|EPI_ISL_415502|2020-03-09
>hCoV-19/Netherlands/ZuidHolland_11/2020|EPI_ISL_414469|2020-03-04
>hCoV-19/Netherlands/Utrecht_1/2020|EPI_ISL_414435|2020-03-03
>hCoV-19/Netherlands/Utrecht_2/2020|EPI_ISL_414436|2020-03-03
>hCoV-19/Netherlands/Limburg_3/2020|EPI_ISL_414425|2020-03-03
>hCoV-19/Netherlands/ZuidHolland_6/2020|EPI_ISL_414466|2020-03-04
>hCoV-19/Netherlands/NA_15/2020|EPI_ISL_415471|2020-03-11
>hCoV-19/Netherlands/Eindhoven_1363782/2020|EPI_ISL_413571|2020-03-02
>hCoV-19/Netherlands/Utrecht_14/2020|EPI_ISL_414464|2020-03-04
>hCoV-19/Netherlands/Tilburg_1364286/2020|EPI_ISL_413587|2020-03-03
>hCoV-19/Netherlands/Nootdorp_1364222/2020|EPI_ISL_413579|2020-03-03
>hCoV-19/Netherlands/Overijssel_2/2020|EPI_ISL_414460|2020-03-03
>hCoV-19/Netherlands/NoordBrabant_39/2020|EPI_ISL_414548|2020-03-04
>hCoV-19/Netherlands/ZuidHolland_13/2020|EPI_ISL_414470|2020-03-06
>hCoV-19/Netherlands/NA_2/2020|EPI_ISL_415476|2020-03-10
>hCoV-19/Netherlands/Helmond_1363548/2020|EPI_ISL_413574|2020-02-29
>hCoV-19/Netherlands/Limburg_5/2020|EPI_ISL_414448|2020-03-04
>hCoV-19/Netherlands/NoordBrabant_3/2020|EPI_ISL_414429|2020-03-02
>hCoV-19/Netherlands/NA_9/2020|EPI_ISL_415498|2020-03-09
>hCoV-19/Netherlands/NA_26/2020|EPI_ISL_415483|2020-03-09
>hCoV-19/Netherlands/NA_11/2020|EPI_ISL_415467|2020-03-10
>hCoV-19/Netherlands/Berlicum_1363564/2020|EPI_ISL_413565|2020-02-24
>hCoV-19/Netherlands/NA_19/2020|EPI_ISL_415475|2020-03-12
>hCoV-19/Netherlands/NA_25/2020|EPI_ISL_415482|2020-03-09
>hCoV-19/Netherlands/NA_8/2020|EPI_ISL_415497|2020-03-09
>hCoV-19/Netherlands/NA_12/2020|EPI_ISL_415468|2020-03-10
>hCoV-19/Netherlands/NoordBrabant_55/2020|EPI_ISL_415511|2020-03-09
>hCoV-19/Netherlands/ZuidHolland_26/2020|EPI_ISL_415530|2020-03-09
>hCoV-19/Netherlands/ZuidHolland_28/2020|EPI_ISL_415532|2020-03-09
>hCoV-19/Netherlands/Diemen_1363454/2020|EPI_ISL_413570|2020-02-28
>hCoV-19/Netherlands/Delft_1363424/2020|EPI_ISL_413569|2020-02-28
>hCoV-19/NetherlandsL/Houten_1363498/2020|EPI_ISL_413575|2020-02-29
>hCoV-19/Netherlands/Utrecht_3/2020|EPI_ISL_414437|2020-03-03
>hCoV-19/Netherlands/NoordBrabant_1/2020|EPI_ISL_414428|2020-03-02
>hCoV-19/Netherlands/NoordBrabant_16/2020|EPI_ISL_414456|2020-03-04
>hCoV-19/Netherlands/Zeewolde_1365080/2020|EPI_ISL_413591|2020-03-02
>hCoV-19/Netherlands/Utrecht_8/2020|EPI_ISL_414441|2020-03-03
>hCoV-19/Netherlands/Utrecht_11/2020|EPI_ISL_414443|2020-03-03
>hCoV-19/Netherlands/Blaricum_1364780/2020|EPI_ISL_413566|2020-03-02
>hCoV-19/Luxembourg/Lux1/2020|EPI_ISL_413593|2020-02-29
>hCoV-19/Netherlands/NA_16/2020|EPI_ISL_415472|2020-03-11
>hCoV-19/Netherlands/Flevoland_1/2020|EPI_ISL_415460|2020-03-09
>hCoV-19/Netherlands/NA_1/2020|EPI_ISL_415465|2020-03-10
>hCoV-19/Netherlands/NA_10/2020|EPI_ISL_415466|2020-03-09
>hCoV-19/Netherlands/NA_13/2020|EPI_ISL_415469|2020-03-10
>hCoV-19/Netherlands/NoordBrabant_59/2020|EPI_ISL_415515|2020-03-11
>hCoV-19/Netherlands/NoordBrabant_13/2020|EPI_ISL_414453|2020-03-06
>hCoV-19/Netherlands/Gelderland_2/2020|EPI_ISL_415462|2020-03-09
>hCoV-19/Netherlands/NoordBrabant_64/2020|EPI_ISL_415520|2020
>hCoV-19/Netherlands/NoordBrabant_62/2020|EPI_ISL_415518|2020
>hCoV-19/Netherlands/ZuidHolland_31/2020|EPI_ISL_415535|2020-03-12
>hCoV-19/Netherlands/NA_28/2020|EPI_ISL_415485|2020-03-12
>hCoV-19/Netherlands/NA_18/2020|EPI_ISL_415474|2020-03-09
>hCoV-19/Netherlands/NA_17/2020|EPI_ISL_415473|2020-03-09
>hCoV-19/Netherlands/NoordBrabant_41/2020|EPI_ISL_415499|2020
>hCoV-19/Netherlands/NoordBrabant_4/2020|EPI_ISL_414450|2020-03-06
>hCoV-19/Netherlands/NoordBrabant_17/2020|EPI_ISL_414457|2020-03-06
>hCoV-19/Netherlands/Haarlem_1363688/2020|EPI_ISL_413572|2020-03-01
>hCoV-19/Netherlands/NA_24/2020|EPI_ISL_415481|2020-03-08
>hCoV-19/Netherlands/NA_30/2020|EPI_ISL_415487|2020-03-13
>hCoV-19/Netherlands/NA_20/2020|EPI_ISL_415477|2020-03-12
>hCoV-19/Netherlands/NoordHolland_3/2020|EPI_ISL_415525|2020-03-12
>hCoV-19/Netherlands/NA_31/2020|EPI_ISL_415488|2020-03-13
>hCoV-19/Netherlands/ZuidHolland_14/2020|EPI_ISL_414471|2020-03-05
>hCoV-19/Netherlands/Utrecht_13/2020|EPI_ISL_414552|2020-03-07
>hCoV-19/Netherlands/ZuidHolland_22/2020|EPI_ISL_414564|2020-03-08
>hCoV-19/Netherlands/ZuidHolland_24/2020|EPI_ISL_414566|2020-03-06
>hCoV-19/Netherlands/NoordBrabant_26/2020|EPI_ISL_414535|2020-03-06
>hCoV-19/Netherlands/Utrecht_15/2020|EPI_ISL_414554|2020-03-08
>hCoV-19/Netherlands/ZuidHolland_2/2020|EPI_ISL_414556|2020-03-06
>hCoV-19/Netherlands/ZuidHolland_23/2020|EPI_ISL_414565|2020-03-09
>hCoV-19/Netherlands/ZuidHolland_15/2020|EPI_ISL_414557|2020-03-08
>hCoV-19/Netherlands/NoordBrabant_36/2020|EPI_ISL_414545|2020-03-03
>hCoV-19/Netherlands/ZuidHolland_19/2020|EPI_ISL_414561|2020-03-05
>hCoV-19/Netherlands/ZuidHolland_20/2020|EPI_ISL_414562|2020-03-03
>hCoV-19/Netherlands/ZuidHolland_18/2020|EPI_ISL_414560|2020-03-03
>hCoV-19/Netherlands/NoordHolland_2/2020|EPI_ISL_414549|2020-03-03
>hCoV-19/Netherlands/ZuidHolland_17/2020|EPI_ISL_414559|2020-03-07
>hCoV-19/Netherlands/NoordBrabant_21/2020|EPI_ISL_414530|2020-03-04
>hCoV-19/Netherlands/ZuidHolland_30/2020|EPI_ISL_415534|2020-03-11
>hCoV-19/Netherlands/ZuidHolland_9/2020|EPI_ISL_414445|2020-03-03
>hCoV-19/Netherlands/NA_23/2020|EPI_ISL_415480|2020-03-09
>hCoV-19/Netherlands/ZuidHolland_5/2020|EPI_ISL_414465|2020-03-04
>hCoV-19/Netherlands/NoordBrabant_5/2020|EPI_ISL_414430|2020-03-05
>hCoV-19/Netherlands/NoordBrabant_6/2020|EPI_ISL_414451|2020-03-06
>hCoV-19/Netherlands/NA_27/2020|EPI_ISL_415484|2020-03-13
>hCoV-19/Netherlands/NA_34/2020|EPI_ISL_415491|2020-03-07
>hCoV-19/Netherlands/ZuidHolland_8/2020|EPI_ISL_414468|2020-03-06
>hCoV-19/Netherlands/NA_35/2020|EPI_ISL_415492|2020-03-10
>hCoV-19/Netherlands/NoordBrabant_56/2020|EPI_ISL_415512|2020-03-09
>hCoV-19/Netherlands/NA_21/2020|EPI_ISL_415478|2020-03-08
>hCoV-19/Netherlands/NoordBrabant_23/2020|EPI_ISL_414532|2020-03-05
>hCoV-19/Netherlands/NoordBrabant_22/2020|EPI_ISL_414531|2020-03-04
>hCoV-19/Netherlands/NoordBrabant_25/2020|EPI_ISL_414534|2020-03-06
>hCoV-19/Netherlands/NoordBrabant_20/2020|EPI_ISL_414529|2020-03-04
>hCoV-19/Netherlands/Limburg_4/2020|EPI_ISL_414426|2020-03-03
>hCoV-19/Netherlands/NA_6/2020|EPI_ISL_415495|2020-03-10
>hCoV-19/Netherlands/Limburg_7/2020|EPI_ISL_415464|2020
>hCoV-19/Netherlands/ZuidHolland_27/2020|EPI_ISL_415531|2020-03-09
>hCoV-19/Netherlands/Utrecht_16/2020|EPI_ISL_414555|2020-03-08
>hCoV-19/Netherlands/Gelderland_1/2020|EPI_ISL_415461|2020-03-10
>hCoV-19/Netherlands/Utrecht_17/2020|EPI_ISL_415526|2020-03-10
>hCoV-19/Netherlands/Utrecht_1363564/2020|EPI_ISL_413588|2020-03-01
>hCoV-19/Netherlands/Utrecht_1363628/2020|EPI_ISL_413589|2020-03-01
>hCoV-19/Netherlands/Utrecht_6/2020|EPI_ISL_414461|2020-03-04
>hCoV-19/Netherlands/NA_29/2020|EPI_ISL_415486|2020-03-13
>hCoV-19/Netherlands/NA_14/2020|EPI_ISL_415470|2020-03-10
>hCoV-19/Netherlands/Utrecht_18/2020|EPI_ISL_415527|2020-03-12
>hCoV-19/Netherlands/Overijssel_2/2020|EPI_ISL_414550|2020-03-06
>hCoV-19/Netherlands/NoordBrabant_34/2020|EPI_ISL_414543|2020-03
>hCoV-19/Netherlands/Utrecht_12/2020|EPI_ISL_414551|2020-03-07
>hCoV-19/Netherlands/NoordBrabant_28/2020|EPI_ISL_414537|2020-03-08
>hCoV-19/Netherlands/NoordBrabant_38/2020|EPI_ISL_414547|2020-03-06
>hCoV-19/Netherlands/NoordBrabant_24/2020|EPI_ISL_414533|2020-03-06
>hCoV-19/Netherlands/NoordBrabant_27/2020|EPI_ISL_414536|2020-03-08
>hCoV-19/Netherlands/NoordBrabant_33/2020|EPI_ISL_414542|2020-03
>hCoV-19/Netherlands/NoordBrabant_35/2020|EPI_ISL_414544|2020-03-09
>hCoV-19/Netherlands/NoordBrabant_29/2020|EPI_ISL_414538|2020-03-08
>hCoV-19/Netherlands/NoordBrabant_30/2020|EPI_ISL_414539|2020-03-08
>hCoV-19/Netherlands/NoordBrabant_32/2020|EPI_ISL_414541|2020-03-08
>hCoV-19/Netherlands/ZuidHolland_21/2020|EPI_ISL_414563|2020-03-03
>hCoV-19/Netherlands/Utrecht_14/2020|EPI_ISL_414553|2020-03-09
>hCoV-19/Netherlands/NA_5/2020|EPI_ISL_415494|2020
>hCoV-19/Netherlands/NA_4/2020|EPI_ISL_415493|2020
>hCoV-19/Netherlands/NA_33/2020|EPI_ISL_415490|2020-03-07
>hCoV-19/Netherlands/NoordBrabant_66/2020|EPI_ISL_415522|2020
>hCoV-19/Netherlands/NoordBrabant_46/2020|EPI_ISL_415503|2020-03-11
>hCoV-19/Spain/Valencia2/2020|EPI_ISL_414496|2020-03-04
>hCoV-19/Spain/Valencia3/2020|EPI_ISL_414598|2020-03-05
>hCoV-19/Spain/Valencia5/2020|EPI_ISL_416484|2020-02-27
>hCoV-19/Spain/Valencia8/2020|EPI_ISL_416487|2020-03-04
>hCoV-19/Spain/Valencia4/2020|EPI_ISL_416483|2020-02-26
>hCoV-19/Chile/Santiago-1/2020|EPI_ISL_414579|2020-03-03
>hCoV-19/Georgia/Tb-390/2020|EPI_ISL_416477|2020-03-08
>hCoV-19/USA/NY2-PV08100/2020|EPI_ISL_415151|2020-03-04
>hCoV-19/France/GE1583/2020|EPI_ISL_414600|2020-02-26
>hCoV-19/France/GE1583/2020|EPI_ISL_414623|2020-02-25
>hCoV-19/Chile/Santiago_op4d1/2020|EPI_ISL_415661|2020-03-08
>hCoV-19/Chile/Santiago_op2d1/2020|EPI_ISL_415658|2020-03-06
>hCoV-19/Chile/Santiago_op3d1/2020|EPI_ISL_415660|2020-03-07
>hCoV-19/Spain/CastillayLeon201437/2020|EPI_ISL_416994|2020-03-04
>hCoV-19/Brazil/AMBR-02/2020|EPI_ISL_417034|2020-03-16
>hCoV-19/Spain/Valencia6/2020|EPI_ISL_416485|2020-02-27
>hCoV-19/Spain/Valencia9/2020|EPI_ISL_417205|2020-03-02
>hCoV-19/USA/WA-UW137/2020|EPI_ISL_416675|2020-03-11
>hCoV-19/Belgium/ULG-3683/2020|EPI_ISL_417011|2020-03-07
>hCoV-19/Belgium/ULG-3662/2020|EPI_ISL_417008|2020-03-07
>hCoV-19/Belgium/ULG-3665/2020|EPI_ISL_417009|2020-03-07
>hCoV-19/USA/MN53-MDH53/2020|EPI_ISL_417498|2020-03-13
>hCoV-19/USA/MN39-MDH39/2020|EPI_ISL_417475|2020-03-12
>hCoV-19/Spain/Madrid_R5_8/2020|EPI_ISL_417980|2020-03-03
>hCoV-19/France/RA739/2020|EPI_ISL_410486|2020-02-08
>hCoV-19/France/Lyon_06573/2020|EPI_ISL_417335|2020-03-06
>hCoV-19/NewZealand/CoV001/2020|EPI_ISL_417211|2020-03-11
>hCoV-19/Tianmen/HBCDC-HB-07/2020|EPI_ISL_412983|2020-02-08
>hCoV-19/Hong_Kong/Case1_21012020/2020|EPI_ISL_417176|2020-01-21
>hCoV-19/Hong_Kong/VM20001061/2020|EPI_ISL_412028|2020-01-22
>hCoV-19/USA/WA-UW260/2020|EPI_ISL_418045|2020-03-14
>hCoV-19/USA/WA-UW156/2020|EPI_ISL_416694|2020-03-13
>hCoV-19/USA/CT-Yale-005/2020|EPI_ISL_416419|2020-03-09
>hCoV-19/Australia/NSW04/2020|EPI_ISL_417030|2020-01-24
>hCoV-19/Brazil/SP0110/2020|EPI_ISL_417943|2020-03-17
>hCoV-19/Congo/81/2020|EPI_ISL_417944|2020-03-18
>hCoV-19/Wales/PHWC-23E49/2020|EPI_ISL_418119|2020-03-13
>hCoV-19/France/HF1805/2020|EPI_ISL_414628|2020-03-02
>hCoV-19/Russia/StPetersburg-3524/2020|EPI_ISL_415710|2020-03-15
>hCoV-19/France/HF2239/2020|EPI_ISL_416497|2020-03-10
>hCoV-19/France/HF2174/2020|EPI_ISL_415654|2020-03-09
>hCoV-19/Wales/PHWC-241A9/2020|EPI_ISL_418152|2020-03-15
>hCoV-19/France/HF1986/2020|EPI_ISL_414634|2020-03-04
[truncated: 679 more rows]
[truncated: 66 more columns]
